# Supplementary material for: 1,1′-{[1,4-Phenyl­enebis(methyl­ene)]bis­(­oxy)bis­(4,1-phenyl­ene)}diethanone
Source: Acta Crystallogr Sect E Struct Rep Online. 2011 Nov 5;67(Pt 12):o3164. doi: 10.1107/S160053681104565X (PMC3238835; doi:10.1107/S160053681104565X)
Supplement: Supplementary file 1 [file e-67-o3164-sup1.cif]

##############################################################################
#                                                                            #
# This CIF contains the data in a paper accepted for publication in          #
# Acta Crystallographica Section E. It conforms to the requirements of       #
# Notes for Authors for Acta Crystallographica Section E, and has been       #
# peer reviewed under the auspices of the IUCr Commission on Journals.       #
#                                                                            #
# Full details of the Crystallographic Information File format               #
# are given in the paper "The Crystallographic Information File (CIF):       #
# a New Standard Archive File for Crystallography" by S. R. Hall, F. H.      #
# Allen and I. D. Brown [Acta Cryst. (1991), A47, 655-685].                  #
#                                                                            #
# The current version of the core CIF dictionary is obtainable from          #
# ftp://ftp.iucr.org/pub/cif_core.dic.                                       #
#                                                                            #
# Software is freely available for graphical display of the structure(s)     #
# in this CIF. For information consult the CIF software page                 #
# http://www.iucr.org/resources/cif/software.                                #
#                                                                            #
# This file may be used for bona fide research purposes within the           #
# scientific community so long as proper attribution is given to the journal # 
# article from which it was obtained.                                        #
#                                                                            #
##############################################################################
data_I
_audit_creation_method     SHELXL-97
_chemical_name_systematic
;
1,1'-{[1,4-Phenylenebis(methylene)]bis(oxy)bis(4,1-phenylene)}diethanone
;
_chemical_name_common     ?
_chemical_formula_moiety     'C24 H22 O4'
_chemical_formula_sum     'C24 H22 O4'
_chemical_formula_iupac     'C24 H22 O4'
_chemical_formula_weight     374.42
_chemical_melting_point     ?
_symmetry_cell_setting     triclinic
_symmetry_space_group_name_H-M     'P -1'
_symmetry_space_group_name_Hall     '-P 1'
loop_
    _symmetry_equiv_pos_as_xyz
    'x, y, z'
    '-x, -y, -z'
_cell_length_a     8.1286(12)
_cell_length_b     8.1610(7)
_cell_length_c     8.4878(6)
_cell_angle_alpha     116.164(5)
_cell_angle_beta     106.328(7)
_cell_angle_gamma     100.196(7)
_cell_volume     454.41(8)
_cell_formula_units_Z     1
_cell_measurement_reflns_used     1506
_cell_measurement_theta_min     2.93
_cell_measurement_theta_max     28.80
_cell_measurement_temperature     100(2)
_exptl_crystal_description     block
_exptl_crystal_colour     colorless
_exptl_crystal_size_max     0.23
_exptl_crystal_size_mid     0.19
_exptl_crystal_size_min     0.09
_exptl_crystal_density_diffrn     1.368
_exptl_crystal_density_meas     ?
_exptl_crystal_density_method     'not measured'
_exptl_crystal_F_000     198
_exptl_absorpt_coefficient_mu     0.092
_exptl_absorpt_correction_type     multi-scan
_exptl_absorpt_process_details     '(SADABS; Sheldrick, 1996)'
_exptl_absorpt_correction_T_min     0.9791
_exptl_absorpt_correction_T_max     0.9917
_exptl_special_details     ?
_diffrn_ambient_temperature     100(2)
_diffrn_radiation_type     MoK\a
_diffrn_radiation_wavelength     0.71073
_diffrn_radiation_source     'fine-focus sealed tube'
_diffrn_radiation_monochromator     graphite
_diffrn_measurement_device_type     'Bruker APEXII CCD'
_diffrn_measurement_method     '\f and \w scans'
_diffrn_detector_area_resol_mean     ?
_diffrn_reflns_number     2732
_diffrn_reflns_av_R_equivalents     0.0195
_diffrn_reflns_av_sigmaI/netI     0.0342
_diffrn_reflns_theta_min     2.79
_diffrn_reflns_theta_max     25.49
_diffrn_reflns_theta_full     25.49
_diffrn_measured_fraction_theta_max     0.980
_diffrn_measured_fraction_theta_full     0.980
_diffrn_reflns_limit_h_min     -9
_diffrn_reflns_limit_h_max     9
_diffrn_reflns_limit_k_min     -9
_diffrn_reflns_limit_k_max     9
_diffrn_reflns_limit_l_min     -10
_diffrn_reflns_limit_l_max     10
_refine_special_details
;
Refinement of <i>F</i>^2^ against ALL reflections. The weighted <i>R</i>-factor
<i>wR</i> and goodness of fit <i>S</i> are based on <i>F</i>^2^, conventional
<i>R</i>-factors <i>R</i> are based on <i>F</i>, with <i>F</i> set to zero for
negative <i>F</i>^2^. The threshold expression of <i>F</i>^2^ >
\s(<i>F</i>^2^) is used only for calculating <i>R</i>-factors(gt) <i>etc</i>.
and is not relevant to the choice of reflections for refinement.
<i>R</i>-factors based on <i>F</i>^2^ are statistically about twice as large
as those based on <i>F</i>, and <i>R</i>- factors based on ALL data will be
even larger.
;
_reflns_number_total     1654
_reflns_number_gt     1472
_reflns_threshold_expression     I>2sigma(I)
_refine_ls_structure_factor_coef     Fsqd
_refine_ls_matrix_type     full
_refine_ls_R_factor_all     0.0443
_refine_ls_R_factor_gt     0.0404
_refine_ls_wR_factor_gt     0.1085
_refine_ls_wR_factor_ref     0.1123
_refine_ls_goodness_of_fit_ref     1.073
_refine_ls_restrained_S_all     1.073
_refine_ls_number_reflns     1654
_refine_ls_number_parameters     128
_refine_ls_number_restraints     0
_refine_ls_hydrogen_treatment     constr
_refine_ls_weighting_scheme     calc
_refine_ls_weighting_details
         'calc w=1/[\s^2^(Fo^2^)+(0.0644P)^2^+0.0983P] where P=(Fo^2^+2Fc^2^)/3'
_atom_sites_solution_hydrogens     geom
_atom_sites_solution_primary     direct
_atom_sites_solution_secondary     difmap
_refine_ls_shift/su_max     0.000
_refine_ls_shift/su_mean     0.000
_refine_diff_density_max     0.204
_refine_diff_density_min     -0.341
_refine_ls_extinction_method     none
_refine_ls_extinction_coef     ?
loop_
    _atom_type_symbol
    _atom_type_description
    _atom_type_scat_dispersion_real
    _atom_type_scat_dispersion_imag
    _atom_type_scat_source
    'C' 'C' 0.0033 0.0016
                         'International Tables Vol C Tables 4.2.6.8 and 6.1.1.4'
    'H' 'H' 0.0000 0.0000
                         'International Tables Vol C Tables 4.2.6.8 and 6.1.1.4'
    'O' 'O' 0.0106 0.0060
                         'International Tables Vol C Tables 4.2.6.8 and 6.1.1.4'
_computing_data_collection     'APEX2 (Bruker, 2007)'
_computing_cell_refinement     'SAINT (Bruker, 2007)'
_computing_data_reduction     'SAINT (Bruker, 2007)'
_computing_structure_solution     'SHELXS97 (Sheldrick, 2008)'
_computing_structure_refinement     'SHELXL97 (Sheldrick, 2008)'
_computing_molecular_graphics     'X-SEED (Barbour, 2001)'
_computing_publication_material
                        'SHELXL97 (Sheldrick, 2008) and publCIF (Westrip, 2010)'
loop_
    _atom_site_type_symbol
    _atom_site_label
    _atom_site_fract_x
    _atom_site_fract_y
    _atom_site_fract_z
    _atom_site_U_iso_or_equiv
    _atom_site_adp_type
    _atom_site_calc_flag
    _atom_site_refinement_flags
    _atom_site_occupancy
    _atom_site_symmetry_multiplicity
    _atom_site_disorder_assembly
    _atom_site_disorder_group
    O O1 1.00611(13) 1.92652(14) 1.27797(14) 0.0228(3) Uani d . 1 1 . .
    O O2 0.62238(13) 1.01503(13) 0.83520(13) 0.0192(3) Uani d . 1 1 . .
    C C1 1.22612(19) 1.8825(2) 1.4939(2) 0.0246(3) Uani d . 1 1 . .
    H H1A 1.2907 2.0214 1.5498 0.037 Uiso calc R 1 1 . .
    H H1B 1.3039 1.8086 1.4524 0.037 Uiso calc R 1 1 . .
    H H1C 1.1976 1.8627 1.5904 0.037 Uiso calc R 1 1 . .
    C C2 1.05129(18) 1.8131(2) 1.32364(19) 0.0179(3) Uani d . 1 1 . .
    C C3 0.93621(18) 1.60305(19) 1.20855(18) 0.0166(3) Uani d . 1 1 . .
    C C4 0.97991(18) 1.4674(2) 1.25479(18) 0.0174(3) Uani d . 1 1 . .
    H H4 1.0826 1.5113 1.3695 0.021 Uiso calc R 1 1 . .
    C C5 0.87715(18) 1.2701(2) 1.13753(19) 0.0174(3) Uani d . 1 1 . .
    H H5 0.9082 1.1802 1.1722 0.021 Uiso calc R 1 1 . .
    C C6 0.72738(18) 1.20521(19) 0.96773(18) 0.0166(3) Uani d . 1 1 . .
    C C7 0.67704(18) 1.3397(2) 0.92338(19) 0.0181(3) Uani d . 1 1 . .
    H H7 0.5714 1.2964 0.8115 0.022 Uiso calc R 1 1 . .
    C C8 0.78030(19) 1.5347(2) 1.04150(19) 0.0181(3) Uani d . 1 1 . .
    H H8 0.7455 1.6249 1.0095 0.022 Uiso calc R 1 1 . .
    C C9 0.67885(19) 0.86901(19) 0.86356(19) 0.0197(3) Uani d . 1 1 . .
    H H9A 0.6449 0.8585 0.9629 0.024 Uiso calc R 1 1 . .
    H H9B 0.8132 0.9049 0.9071 0.024 Uiso calc R 1 1 . .
    C C10 0.58484(18) 0.67807(19) 0.67576(19) 0.0172(3) Uani d . 1 1 . .
    C C11 0.64548(18) 0.64417(19) 0.52994(19) 0.0183(3) Uani d . 1 1 . .
    H H11 0.7453 0.7424 0.5498 0.022 Uiso calc R 1 1 . .
    C C12 0.56143(18) 0.4684(2) 0.35604(19) 0.0176(3) Uani d . 1 1 . .
    H H12 0.6038 0.4474 0.2576 0.021 Uiso calc R 1 1 . .
loop_
    _atom_site_aniso_label
    _atom_site_aniso_U_11
    _atom_site_aniso_U_22
    _atom_site_aniso_U_33
    _atom_site_aniso_U_12
    _atom_site_aniso_U_13
    _atom_site_aniso_U_23
    O1 0.0258(6) 0.0168(5) 0.0241(5) 0.0062(4) 0.0077(4) 0.0111(4)
    O2 0.0205(5) 0.0115(5) 0.0182(5) 0.0045(4) 0.0024(4) 0.0057(4)
    C1 0.0232(7) 0.0162(7) 0.0236(7) 0.0013(6) 0.0030(6) 0.0080(6)
    C2 0.0192(7) 0.0161(7) 0.0177(7) 0.0052(6) 0.0089(6) 0.0079(6)
    C3 0.0171(7) 0.0161(7) 0.0164(7) 0.0052(6) 0.0080(5) 0.0078(6)
    C4 0.0174(7) 0.0185(7) 0.0137(6) 0.0064(5) 0.0050(5) 0.0071(6)
    C5 0.0206(7) 0.0160(7) 0.0178(7) 0.0079(6) 0.0078(6) 0.0099(6)
    C6 0.0178(7) 0.0143(7) 0.0158(7) 0.0041(5) 0.0076(6) 0.0064(6)
    C7 0.0181(7) 0.0179(7) 0.0151(6) 0.0056(6) 0.0041(5) 0.0078(6)
    C8 0.0207(7) 0.0172(7) 0.0190(7) 0.0080(6) 0.0078(6) 0.0111(6)
    C9 0.0226(7) 0.0154(7) 0.0190(7) 0.0077(6) 0.0046(6) 0.0091(6)
    C10 0.0184(7) 0.0143(7) 0.0190(7) 0.0080(5) 0.0050(5) 0.0094(6)
    C11 0.0168(7) 0.0165(7) 0.0225(7) 0.0050(5) 0.0060(5) 0.0124(6)
    C12 0.0194(7) 0.0184(7) 0.0189(7) 0.0089(6) 0.0083(5) 0.0115(6)
_geom_special_details
;
All e.s.d.'s (except the e.s.d. in the dihedral angle between two l.s. planes)
are estimated using the full covariance matrix. The cell e.s.d.'s are taken
into account individually in the estimation of e.s.d.'s in distances, angles
and torsion angles; correlations between e.s.d.'s in cell parameters are only
used when they are defined by crystal symmetry. An approximate (isotropic)
treatment of cell e.s.d.'s is used for estimating e.s.d.'s involving l.s.
planes.
;
loop_
    _geom_bond_atom_site_label_1
    _geom_bond_atom_site_label_2
    _geom_bond_site_symmetry_2
    _geom_bond_distance
    _geom_bond_publ_flag
    O1 C2 . 1.2240(16) ?
    O2 C6 . 1.3617(17) ?
    O2 C9 . 1.4398(15) ?
    C1 C2 . 1.5059(19) ?
    C1 H1A . 0.9800 ?
    C1 H1B . 0.9800 ?
    C1 H1C . 0.9800 ?
    C2 C3 . 1.4866(19) ?
    C3 C4 . 1.3964(19) ?
    C3 C8 . 1.4035(19) ?
    C4 C5 . 1.387(2) ?
    C4 H4 . 0.9500 ?
    C5 C6 . 1.3972(19) ?
    C5 H5 . 0.9500 ?
    C6 C7 . 1.3967(19) ?
    C7 C8 . 1.375(2) ?
    C7 H7 . 0.9500 ?
    C8 H8 . 0.9500 ?
    C9 C10 . 1.5020(18) ?
    C9 H9A . 0.9900 ?
    C9 H9B . 0.9900 ?
    C10 C11 . 1.3931(19) ?
    C10 C12 2_666 1.3954(19) ?
    C11 C12 . 1.3864(19) ?
    C11 H11 . 0.9500 ?
    C12 C10 2_666 1.3954(19) ?
    C12 H12 . 0.9500 ?
loop_
    _geom_angle_atom_site_label_1
    _geom_angle_atom_site_label_2
    _geom_angle_atom_site_label_3
    _geom_angle_site_symmetry_1
    _geom_angle_site_symmetry_3
    _geom_angle
    _geom_angle_publ_flag
    C6 O2 C9 . . 117.64(10) ?
    C2 C1 H1A . . 109.5 ?
    C2 C1 H1B . . 109.5 ?
    H1A C1 H1B . . 109.5 ?
    C2 C1 H1C . . 109.5 ?
    H1A C1 H1C . . 109.5 ?
    H1B C1 H1C . . 109.5 ?
    O1 C2 C3 . . 120.37(12) ?
    O1 C2 C1 . . 120.78(12) ?
    C3 C2 C1 . . 118.84(12) ?
    C4 C3 C8 . . 117.90(13) ?
    C4 C3 C2 . . 122.90(12) ?
    C8 C3 C2 . . 119.15(12) ?
    C5 C4 C3 . . 121.68(12) ?
    C5 C4 H4 . . 119.2 ?
    C3 C4 H4 . . 119.2 ?
    C4 C5 C6 . . 119.14(13) ?
    C4 C5 H5 . . 120.4 ?
    C6 C5 H5 . . 120.4 ?
    O2 C6 C7 . . 115.22(12) ?
    O2 C6 C5 . . 124.87(12) ?
    C7 C6 C5 . . 119.91(13) ?
    C8 C7 C6 . . 120.06(12) ?
    C8 C7 H7 . . 120.0 ?
    C6 C7 H7 . . 120.0 ?
    C7 C8 C3 . . 121.19(13) ?
    C7 C8 H8 . . 119.4 ?
    C3 C8 H8 . . 119.4 ?
    O2 C9 C10 . . 108.13(10) ?
    O2 C9 H9A . . 110.1 ?
    C10 C9 H9A . . 110.1 ?
    O2 C9 H9B . . 110.1 ?
    C10 C9 H9B . . 110.1 ?
    H9A C9 H9B . . 108.4 ?
    C11 C10 C12 . 2_666 118.81(13) ?
    C11 C10 C9 . . 119.68(13) ?
    C12 C10 C9 2_666 . 121.51(12) ?
    C12 C11 C10 . . 120.58(13) ?
    C12 C11 H11 . . 119.7 ?
    C10 C11 H11 . . 119.7 ?
    C11 C12 C10 . 2_666 120.60(12) ?
    C11 C12 H12 . . 119.7 ?
    C10 C12 H12 2_666 . 119.7 ?
loop_
    _geom_hbond_atom_site_label_D
    _geom_hbond_atom_site_label_H
    _geom_hbond_atom_site_label_A
    _geom_hbond_site_symmetry_A
    _geom_hbond_distance_DH
    _geom_hbond_distance_HA
    _geom_hbond_distance_DA
    _geom_hbond_angle_DHA
    C11 H11 O1 2_787 0.95 2.54 3.4362(18) 157.6
    C12 H12 Cg1 1_544 0.95 2.61 3.5078(17) 158
loop_
    _iucr_refine_instructions_details
;
TITL 1 in P-1
CELL 0.71073   8.1286   8.1610   8.4878 116.164 106.328 100.196
ZERR    1.00   0.0012   0.0007   0.0006   0.005   0.007   0.007
LATT 1
SFAC C  H  O
UNIT 24  22  4
omit 2 -3 8
OMIT -2 51
HTAB C11 O1_$1
EQIV $1 2-x,3-y,2-z
L.S. 4
ACTA
BOND $H
SIZE 0.09 0.19 0.23
TEMP -173
WGHT    0.064400    0.098300
FVAR       0.33642
O1    3    1.006110    1.926518    1.277974    11.00000    0.02581    0.01676 =
         0.02412    0.01112    0.00768    0.00624
O2    3    0.622382    1.015026    0.835199    11.00000    0.02050    0.01152 =
         0.01823    0.00568    0.00239    0.00450
C1    1    1.226121    1.882485    1.493910    11.00000    0.02321    0.01625 =
         0.02362    0.00801    0.00297    0.00131
AFIX 137
H1A   2    1.290677    2.021377    1.549826    11.00000   -1.50000
H1B   2    1.303865    1.808558    1.452356    11.00000   -1.50000
H1C   2    1.197595    1.862659    1.590361    11.00000   -1.50000
AFIX   0
C2    1    1.051294    1.813123    1.323636    11.00000    0.01922    0.01614 =
         0.01769    0.00785    0.00891    0.00524
C3    1    0.936211    1.603047    1.208554    11.00000    0.01706    0.01615 =
         0.01641    0.00779    0.00798    0.00519
C4    1    0.979915    1.467384    1.254790    11.00000    0.01738    0.01855 =
         0.01368    0.00709    0.00499    0.00644
AFIX  43
H4    2    1.082646    1.511343    1.369475    11.00000   -1.20000
AFIX   0
C5    1    0.877153    1.270066    1.137534    11.00000    0.02064    0.01604 =
         0.01781    0.00993    0.00785    0.00793
AFIX  43
H5    2    0.908211    1.180210    1.172239    11.00000   -1.20000
AFIX   0
C6    1    0.727382    1.205209    0.967731    11.00000    0.01780    0.01432 =
         0.01580    0.00637    0.00757    0.00412
C7    1    0.677044    1.339709    0.923384    11.00000    0.01807    0.01793 =
         0.01508    0.00783    0.00411    0.00558
AFIX  43
H7    2    0.571358    1.296371    0.811494    11.00000   -1.20000
AFIX   0
C8    1    0.780297    1.534742    1.041501    11.00000    0.02074    0.01720 =
         0.01903    0.01108    0.00779    0.00797
AFIX  43
H8    2    0.745491    1.624925    1.009478    11.00000   -1.20000
AFIX   0
C9    1    0.678854    0.869010    0.863557    11.00000    0.02260    0.01540 =
         0.01899    0.00914    0.00462    0.00769
AFIX  23
H9A   2    0.644915    0.858486    0.962860    11.00000   -1.20000
H9B   2    0.813249    0.904903    0.907053    11.00000   -1.20000
AFIX   0
C10   1    0.584844    0.678074    0.675760    11.00000    0.01836    0.01432 =
         0.01896    0.00938    0.00503    0.00802
C11   1    0.645483    0.644169    0.529944    11.00000    0.01683    0.01652 =
         0.02249    0.01241    0.00596    0.00504
AFIX  43
H11   2    0.745308    0.742364    0.549844    11.00000   -1.20000
AFIX   0
C12   1    0.561434    0.468381    0.356037    11.00000    0.01935    0.01836 =
         0.01888    0.01147    0.00830    0.00890
AFIX  43
H12   2    0.603819    0.447442    0.257619    11.00000   -1.20000
HKLF 4
REM  1 in P-1
REM R1 =  0.0404 for   1472 Fo > 4sig(Fo)  and  0.0443 for all   1654 data
REM    128 parameters refined using      0 restraints
END
WGHT      0.0641      0.0986
REM Highest difference peak  0.204,  deepest hole -0.341,  1-sigma level  0.061
Q1    1   0.6473  0.6545  0.6380  11.00000  0.05    0.20
Q2    1   0.5478  0.6015  0.6770  11.00000  0.05    0.17
Q3    1   0.6878  0.8485  1.1814  11.00000  0.05    0.17
Q4    1   1.3478  1.9584  1.4860  11.00000  0.05    0.17
;
data_global
_journal_date_recd_electronic     2011-10-23
_journal_date_accepted     2011-10-31
_journal_name_full     'Acta Crystallographica, Section E'
_journal_year     2011
_journal_volume     67
_journal_issue     12
_journal_page_first     o3164
_journal_page_last     o3164
_journal_paper_category     QO
_journal_coeditor_code     PV2469
_publ_contact_author_name     'Hamid Khaledi'
_publ_contact_author_address
;
Department of Chemistry, University of Malaya, 50603 Kuala Lumpur, Malaysia
;
_publ_contact_author_email     'khaledi@siswa.um.edu.my'
_publ_contact_author_fax     '603-79674193'
_publ_contact_author_phone     '603-79674246'
_publ_section_title
;
1,1'-{[1,4-Phenylenebis(methylene)]bis(oxy)bis(4,1-phenylene)}diethanone
;
loop_
    _publ_author_name
    _publ_author_footnote
    _publ_author_address
    'Al-Mohammed, Nassir N.' .
;
Department of Chemistry, University of Malaya, 50603 Kuala Lumpur, Malaysia
;
    'Alias, Yatimah' .
;
Department of Chemistry, University of Malaya, 50603 Kuala Lumpur, Malaysia
;
    'Abdullah, Zanariah' .
;
Department of Chemistry, University of Malaya, 50603 Kuala Lumpur, Malaysia
;
    'Khaledi, Hamid' .
;
Department of Chemistry, University of Malaya, 50603 Kuala Lumpur, Malaysia
;
