# Supplementary material for: 1,1′-{[1,4-Phenyl­enebis(methyl­ene)]bis­(­oxy)bis­(4,1-phenyl­ene)}diethanone
Source: Acta Crystallogr Sect E Struct Rep Online. 2011 Nov 5;67(Pt 12):o3164. doi: 10.1107/S160053681104565X (PMC3238835; doi:10.1107/S160053681104565X)
Supplement: Supplementary file 2 [file e-67-o3164-Isup2.hkl]

# 
# h,k,l, Fc-squared, Fo-squared, sigma(Fo-squared) and status flag 
# 
data_I
_shelx_title ' 1 in P-1' 
_shelx_refln_list_code          4 
_shelx_F_calc_maximum      103.69 
_exptl_crystal_F_000       198.00 
_reflns_d_resolution_high  0.8257 
 
loop_ 
 _symmetry_equiv_pos_as_xyz 
 'x, y, z' 
 '-x, -y, -z' 
 
_cell_length_a     8.1286 
_cell_length_b     8.1610 
_cell_length_c     8.4878 
_cell_angle_alpha 116.164 
_cell_angle_beta  106.328 
_cell_angle_gamma 100.196 
 
_shelx_F_squared_multiplier     1.000 
 
loop_ 
 _refln_index_h 
 _refln_index_k 
 _refln_index_l 
 _refln_F_squared_calc 
 _refln_F_squared_meas 
 _refln_F_squared_sigma 
 _refln_observed_status 
   1   0   0       77.10       74.04      2.47 o 
   2   0   0        6.77       10.78      0.62 o 
   3   0   0     1484.04     1544.26     48.95 o 
   4   0   0        7.11        7.59      0.53 o 
   5   0   0      120.80      125.24      3.31 o 
   6   0   0        1.29        1.20      0.66 o 
   7   0   0        0.40        0.64      0.34 o 
   8   0   0        0.06       -0.27      0.44 o 
  -9   1   0       45.83       51.33      2.92 o 
  -8   1   0       19.43       19.44      1.50 o 
  -7   1   0        0.10        0.04      0.25 o 
  -6   1   0       99.83      112.01      3.09 o 
  -5   1   0        7.49        8.79      0.71 o 
  -4   1   0       25.30       28.49      0.97 o 
  -3   1   0      277.37      287.75      5.28 o 
  -2   1   0      960.28      857.77     15.09 o 
  -1   1   0      110.20       93.01      1.70 o 
   0   1   0       42.64       36.84      1.24 o 
   1   1   0      267.03      266.85      5.85 o 
   2   1   0       76.86       72.10      2.65 o 
   3   1   0       39.49       29.95      1.41 o 
   4   1   0       25.64       32.69      1.68 o 
   5   1   0       50.58       51.41      1.72 o 
   6   1   0        0.16        0.22      0.23 o 
   7   1   0        0.06        0.09      0.29 o 
   8   1   0       60.00       65.82      3.53 o 
  -9   2   0        1.31        0.44      0.53 o 
  -8   2   0        3.59        4.24      0.80 o 
  -7   2   0       13.58       11.76      0.84 o 
  -6   2   0      102.84      102.15      3.84 o 
  -5   2   0       43.18       41.42      1.34 o 
  -4   2   0       90.48       89.65      2.28 o 
  -3   2   0       13.45       10.04      0.37 o 
  -2   2   0       40.96       46.89      0.97 o 
  -1   2   0      258.28      230.77      5.06 o 
   0   2   0      170.01      183.60      6.18 o 
   1   2   0      227.53      221.07      7.33 o 
   2   2   0      425.03      433.52      9.52 o 
   3   2   0       84.49       90.03      3.53 o 
   6   2   0      165.22      172.93      4.68 o 
   7   2   0       53.43       49.95      1.93 o 
  -9   3   0        8.68        9.10      1.15 o 
  -8   3   0        4.94        5.12      0.88 o 
  -7   3   0        6.21        7.74      0.84 o 
  -6   3   0        0.22        0.00      0.15 o 
  -5   3   0        1.39        1.19      0.28 o 
  -4   3   0      152.05      156.51      3.03 o 
  -3   3   0       85.86       91.76      1.82 o 
  -2   3   0      189.06      202.72      3.72 o 
  -1   3   0       67.65       64.85      2.30 o 
   0   3   0        7.31        5.29      0.40 o 
   1   3   0      678.88      753.71     16.41 o 
   2   3   0       19.80       22.35      0.78 o 
   3   3   0       38.09       39.41      1.25 o 
   4   3   0      629.92      635.44     14.02 o 
   5   3   0        7.79        9.98      1.15 o 
   6   3   0       26.69       24.57      1.50 o 
   7   3   0        1.64        2.01      0.53 o 
  -9   4   0        1.42        2.74      0.71 o 
  -8   4   0      222.71      241.38      8.66 o 
  -7   4   0       53.75       50.68      1.39 o 
  -6   4   0       60.31       60.12      1.84 o 
  -5   4   0      220.44      242.93      5.93 o 
  -4   4   0       22.46       23.31      0.69 o 
  -3   4   0        3.28        4.04      0.27 o 
  -2   4   0        1.75        1.33      0.21 o 
  -1   4   0        2.31        4.59      0.53 o 
   0   4   0        0.65        0.68      0.21 o 
   1   4   0        2.34        1.98      0.29 o 
   2   4   0       77.63       73.23      2.04 o 
   3   4   0      114.02      114.58      2.93 o 
   4   4   0        0.87        0.71      0.53 o 
   5   4   0        8.03        8.39      1.24 o 
   6   4   0        5.21        4.83      0.69 o 
  -7   5   0       52.63       49.57      2.47 o 
  -6   5   0        9.75       11.33      0.75 o 
  -5   5   0       13.11       15.16      0.63 o 
  -4   5   0       40.95       40.07      0.99 o 
  -3   5   0      122.00      117.14      2.87 o 
  -2   5   0       79.29       82.43      3.09 o 
  -1   5   0       28.92       31.90      1.50 o 
   0   5   0       16.48       14.68      0.74 o 
   1   5   0       11.34       12.27      0.75 o 
   2   5   0       56.00       68.76      2.02 o 
   3   5   0      213.52      183.60      7.07 o 
   4   5   0        7.29        7.33      1.15 o 
   5   5   0       46.51       54.08      2.12 o 
  -8   6   0       33.23       34.72      2.12 o 
  -7   6   0        6.56        6.63      0.97 o 
  -6   6   0        3.96        3.18      0.71 o 
  -5   6   0       14.96       12.55      1.33 o 
  -4   6   0      152.56      160.27      5.65 o 
  -3   6   0      181.54      202.60      6.80 o 
  -2   6   0        5.68        5.57      0.80 o 
  -1   6   0      314.86      327.53     10.34 o 
   0   6   0       69.28       66.88      2.65 o 
   1   6   0       73.61       69.80      2.92 o 
   2   6   0       51.98       47.36      2.74 o 
   3   6   0        0.38       -0.09      0.53 o 
   4   6   0        4.52        4.95      1.06 o 
  -8   7   0       10.09        9.54      1.33 o 
  -7   7   0      128.59      129.97      5.21 o 
  -6   7   0       19.28       22.53      1.68 o 
  -5   7   0       19.05       19.17      1.68 o 
  -4   7   0      385.50      409.43     13.08 o 
  -3   7   0      204.14      205.78      7.07 o 
  -2   7   0        0.77        0.80      0.44 o 
  -1   7   0       21.93       22.18      1.41 o 
   0   7   0        7.93        7.25      0.88 o 
   1   7   0        1.66        2.12      0.80 o 
   2   7   0       21.79       24.56      2.03 o 
  -6   8   0        2.50        2.83      0.80 o 
  -5   8   0       18.53       17.41      1.68 o 
  -4   8   0        0.40        0.62      0.44 o 
  -3   8   0        4.55        3.71      0.80 o 
  -2   8   0       38.89       37.64      2.03 o 
  -1   8   0       12.96       12.72      1.33 o 
   2  -9   1       37.14       40.82      2.21 o 
   3  -9   1        0.02       -0.18      0.44 o 
   4  -9   1        1.82        2.30      0.71 o 
   5  -9   1       26.94       28.98      2.03 o 
  -1  -8   1        4.19        0.97      0.62 o 
   1  -8   1        9.36       12.10      1.24 o 
   2  -8   1        0.02        0.00      0.35 o 
   3  -8   1        9.45        9.98      1.15 o 
   4  -8   1       24.77       26.59      1.77 o 
   5  -8   1        3.98        4.77      0.97 o 
   6  -8   1       11.10        9.63      1.33 o 
   7  -8   1       33.84       37.29      2.39 o 
  -3  -7   1        0.01        0.00      0.62 o 
  -2  -7   1        1.15        0.44      0.53 o 
  -1  -7   1        8.80        5.12      0.97 o 
   0  -7   1       21.71       20.58      1.50 o 
   1  -7   1       17.38       18.29      1.24 o 
   2  -7   1      577.83      584.73     17.94 o 
   3  -7   1       21.62       26.51      1.59 o 
   4  -7   1       32.67       32.16      1.86 o 
   5  -7   1      116.58      114.42      4.51 o 
   6  -7   1        5.34        5.57      0.97 o 
   7  -7   1        8.10        8.31      1.24 o 
  -5  -6   1        0.18        0.09      0.53 o 
  -4  -6   1       17.91       21.56      2.03 o 
  -3  -6   1       13.70       10.69      1.41 o 
  -2  -6   1      398.84      390.79     13.69 o 
  -1  -6   1      212.90      227.86      5.51 o 
   0  -6   1      305.86      305.91      7.25 o 
   1  -6   1      726.95      748.98     22.44 o 
   2  -6   1        1.80        1.81      0.88 o 
   3  -6   1       51.56       54.20      1.31 o 
   4  -6   1        0.51        0.79      0.21 o 
   5  -6   1        1.23        1.25      0.25 o 
   6  -6   1        8.66        9.63      1.15 o 
  -6  -5   1       28.02       31.54      2.30 o 
  -5  -5   1        0.13       -0.18      0.44 o 
  -4  -5   1       11.84        9.19      1.24 o 
  -3  -5   1       11.82       11.93      1.33 o 
  -2  -5   1       26.17       29.34      1.03 o 
  -1  -5   1        0.03        0.21      0.21 o 
   0  -5   1       17.82       16.73      0.76 o 
   1  -5   1        0.19        0.27      0.19 o 
   2  -5   1       15.44       13.85      0.65 o 
   3  -5   1       27.56       25.68      0.74 o 
   4  -5   1        9.52        9.80      0.56 o 
   5  -5   1        0.54        0.56      0.20 o 
   6  -5   1       59.38       57.34      1.49 o 
   7  -5   1       65.49       68.39      3.09 o 
   8  -5   1       11.58       10.34      1.24 o 
  -6  -4   1        4.56        3.98      0.88 o 
  -5  -4   1        0.00       -0.27      0.35 o 
  -4  -4   1       25.66       14.58      1.41 o 
  -3  -4   1        1.07        1.72      0.24 o 
  -2  -4   1      258.81      254.88      5.82 o 
  -1  -4   1       28.32       27.39      0.91 o 
   0  -4   1       25.88       28.16      0.95 o 
   1  -4   1       43.47       41.16      1.24 o 
   2  -4   1       62.06       63.08      1.38 o 
   3  -4   1      740.97      811.94     18.02 o 
   4  -4   1       78.49       85.20      1.85 o 
   5  -4   1        6.61        7.70      0.47 o 
   6  -4   1      552.93      551.15     18.11 o 
   7  -4   1       58.48       53.90      2.65 o 
   8  -4   1       47.25       46.47      2.47 o 
   9  -4   1       13.36       14.58      1.59 o 
  -7  -3   1        0.00       -0.13      0.34 o 
  -6  -3   1       18.01       19.53      1.50 o 
  -3  -3   1       93.70      108.13      2.61 o 
  -2  -3   1      558.76      620.78     13.53 o 
  -1  -3   1      503.54      532.67     11.61 o 
   0  -3   1      100.57      112.39      2.64 o 
   1  -3   1        3.68        3.76      0.26 o 
   2  -3   1      889.50      889.71     15.71 o 
   3  -3   1      530.54      526.45      9.46 o 
   4  -3   1       35.05       34.04      1.12 o 
   5  -3   1       31.98       28.69      0.86 o 
   6  -3   1       36.22       33.38      1.22 o 
   7  -3   1        0.67        0.09      0.35 o 
   8  -3   1       75.94       72.63      3.45 o 
   9  -3   1        0.48        0.80      0.62 o 
  -8  -2   1        7.65        8.48      0.89 o 
  -7  -2   1      480.80      504.41     17.23 o 
  -6  -2   1       14.98       19.00      1.41 o 
  -5  -2   1       62.75       65.12      2.92 o 
  -4  -2   1      142.30      142.16      5.30 o 
  -3  -2   1       37.45       41.61      1.94 o 
  -2  -2   1       28.99       22.12      0.65 o 
  -1  -2   1      918.40      923.35     19.88 o 
   0  -2   1      258.27      260.43      5.70 o 
   1  -2   1      326.48      326.44      5.84 o 
   2  -2   1     1476.48     1384.91     24.34 o 
   3  -2   1        1.89        1.04      0.21 o 
   4  -2   1        3.77        2.51      0.28 o 
   5  -2   1        7.07        7.99      0.51 o 
   6  -2   1       11.12       12.87      0.97 o 
   7  -2   1       15.85       17.58      1.33 o 
   8  -2   1       38.32       37.82      2.21 o 
  -8  -1   1       39.13       39.83      1.72 o 
  -7  -1   1       61.22       62.74      2.15 o 
  -6  -1   1        3.48        3.45      0.71 o 
  -5  -1   1        3.74        4.24      0.71 o 
  -4  -1   1      216.90      240.85      8.31 o 
  -3  -1   1      317.57      330.80     10.96 o 
  -2  -1   1      156.51      142.96      4.86 o 
  -1  -1   1      126.21      122.02      4.06 o 
   0  -1   1        0.13       -0.04      0.06 o 
   1  -1   1     5506.49     4484.00     98.69 o 
   2  -1   1      438.73      429.09      7.87 o 
   3  -1   1      441.66      441.25     12.45 o 
   4  -1   1     1098.29     1214.13     27.27 o 
   5  -1   1        1.13        1.20      0.28 o 
   6  -1   1        1.75        2.25      0.80 o 
   7  -1   1       48.40       44.44      2.47 o 
   8  -1   1        1.20        1.06      0.53 o 
  -9   0   1        6.37        5.65      1.06 o 
  -8   0   1        6.36        6.62      0.72 o 
  -7   0   1        0.78        0.88      0.49 o 
  -6   0   1       56.69       58.85      2.12 o 
  -5   0   1      294.24      307.74     10.43 o 
  -4   0   1        3.07        3.53      0.53 o 
  -3   0   1       20.91       20.57      0.68 o 
  -2   0   1     3305.53     2972.31     64.25 o 
  -1   0   1      347.19      301.82      9.28 o 
   0   0   1      174.82      150.99      3.40 o 
   1   0   1      180.84      149.69      2.82 o 
   2   0   1      119.31      145.15     10.51 o 
   3   0   1       11.67       13.95      0.59 o 
   4   0   1       50.74       42.76      1.86 o 
   5   0   1        4.27        4.72      0.49 o 
   6   0   1        5.45        6.22      0.75 o 
   7   0   1        1.78        1.33      0.62 o 
   8   0   1        0.82        0.27      0.53 o 
  -9   1   1       24.68       26.27      1.41 o 
  -8   1   1        1.86        3.40      0.50 o 
  -7   1   1       30.74       35.55      1.40 o 
  -6   1   1      303.38      306.59      7.40 o 
  -5   1   1      160.52      160.42      3.19 o 
  -4   1   1        7.95        6.31      0.36 o 
  -3   1   1     1121.42     1051.15     30.75 o 
  -2   1   1      921.04      780.43     22.88 o 
  -1   1   1       19.09       17.05      0.80 o 
   0   1   1        0.19       -0.22      0.22 o 
   1   1   1      147.83      143.59      3.44 o 
   2   1   1      101.77       95.71      5.26 o 
   3   1   1       27.78       25.42      0.97 o 
   4   1   1       13.31       13.77      1.06 o 
   5   1   1      109.54      109.80      5.17 o 
   6   1   1       85.85       91.65      4.46 o 
   7   1   1       30.42       28.54      2.03 o 
  -9   2   1        4.04        3.50      0.56 o 
  -8   2   1        0.59        0.40      0.31 o 
  -7   2   1       19.44       17.48      0.90 o 
  -6   2   1        6.03        5.05      0.67 o 
  -5   2   1        1.53        0.81      0.22 o 
  -4   2   1       90.07       94.36      2.34 o 
  -3   2   1       41.67       35.61      0.99 o 
  -2   2   1       80.95       72.62      1.71 o 
  -1   2   1      356.44      344.94     10.43 o 
   0   2   1       85.22       82.49      2.09 o 
   1   2   1      123.24      148.79      3.48 o 
   2   2   1      392.55      411.83      9.15 o 
   3   2   1       16.93       17.01      0.61 o 
   4   2   1        3.31        4.42      0.50 o 
   5   2   1      877.82      935.43     54.91 o 
   6   2   1        6.49        6.50      0.72 o 
   7   2   1        1.23        0.88      0.71 o 
  -9   3   1        0.14        0.22      0.34 o 
  -8   3   1        9.19        8.65      0.72 o 
  -7   3   1       29.98       28.67      0.95 o 
  -6   3   1        1.04        1.14      0.28 o 
  -5   3   1       73.86       67.28      1.84 o 
  -4   3   1      356.65      380.16      8.43 o 
  -3   3   1       15.53       13.03      0.84 o 
  -2   3   1        7.99        4.72      0.35 o 
  -1   3   1     1519.85     1792.71     52.39 o 
   0   3   1      110.85      115.03      5.52 o 
   1   3   1       30.44       33.80      1.14 o 
   2   3   1      357.96      349.41      7.93 o 
   3   3   1        0.88        1.29      0.24 o 
   4   3   1       45.65       43.37      1.23 o 
   5   3   1        5.81        5.08      0.62 o 
   6   3   1        2.30        1.59      0.50 o 
  -9   4   1       50.78       53.90      2.83 o 
  -8   4   1      272.15      274.28      8.53 o 
  -7   4   1       49.39       47.36      2.30 o 
  -6   4   1       95.29      102.55      2.75 o 
  -5   4   1      271.49      279.52      6.40 o 
  -4   4   1       35.57       37.69      1.10 o 
  -3   4   1        0.25        0.18      0.08 o 
  -2   4   1       23.41       21.38      1.24 o 
  -1   4   1       86.04      104.26      3.71 o 
   0   4   1      141.41      148.61      4.95 o 
   1   4   1      108.63      107.61      2.86 o 
   2   4   1       16.91       14.52      0.78 o 
   3   4   1       60.09       63.02      1.60 o 
   4   4   1        8.08        9.68      0.87 o 
   5   4   1       35.44       38.93      1.69 o 
  -9   5   1        0.55        0.53      0.37 o 
  -8   5   1        4.14        5.39      0.97 o 
  -7   5   1        3.34        2.12      0.62 o 
  -6   5   1        0.10       -0.27      0.27 o 
  -5   5   1       42.59       41.35      2.12 o 
  -4   5   1        0.38        0.27      0.35 o 
  -3   5   1       65.50       64.85      2.74 o 
  -2   5   1       96.57       92.15      3.45 o 
  -1   5   1        8.62        9.54      0.97 o 
   0   5   1       39.71       37.90      1.77 o 
   1   5   1       78.55       66.16      2.04 o 
   2   5   1        3.90        5.56      1.19 o 
   3   5   1        0.85        0.47      0.34 o 
   4   5   1       13.11       17.58      1.24 o 
  -8   6   1       10.75       14.14      1.50 o 
  -7   6   1        0.01        0.44      0.44 o 
  -6   6   1       10.03        9.19      1.15 o 
  -5   6   1        0.78        1.33      0.53 o 
  -4   6   1       45.88       42.68      2.21 o 
  -3   6   1      646.41      635.62     19.44 o 
  -2   6   1       40.77       44.62      2.12 o 
  -1   6   1        9.56        9.98      0.97 o 
   0   6   1      232.05      204.72      6.89 o 
   1   6   1       29.52       25.98      1.50 o 
   2   6   1        0.85        0.80      0.62 o 
   3   6   1       11.40       15.62      1.33 o 
  -7   7   1       44.37       47.80      2.65 o 
  -6   7   1       52.16       49.57      2.65 o 
  -5   7   1        6.11        6.27      0.97 o 
  -4   7   1      211.56      215.05      7.51 o 
  -3   7   1       16.26       15.55      1.41 o 
  -2   7   1        9.01        7.51      0.97 o 
  -1   7   1       13.27       11.22      1.15 o 
   0   7   1        1.33        2.56      0.62 o 
  -6   8   1       18.88       16.61      1.77 o 
  -5   8   1       13.76       15.46      1.59 o 
  -4   8   1        3.27        4.33      0.88 o 
  -3   8   1        1.02        1.59      0.62 o 
  -2   8   1        2.40        2.12      0.62 o 
  -1   8   1        0.35        0.35      0.44 o 
   2  -9   2       82.48       83.67      3.53 o 
   3  -9   2        1.49        1.86      0.62 o 
   4  -9   2        6.38        5.30      0.97 o 
   5  -9   2       11.79       12.28      1.50 o 
  -2  -8   2        0.83        0.35      0.62 o 
  -1  -8   2        3.97        3.80      0.97 o 
   0  -8   2      123.03      131.65      5.65 o 
   1  -8   2        7.78        9.81      1.06 o 
   2  -8   2        8.81        9.90      1.06 o 
   3  -8   2       34.33       31.37      1.86 o 
   4  -8   2        0.09        0.18      0.35 o 
   5  -8   2        0.02       -0.09      0.44 o 
   6  -8   2       71.56       57.34      3.00 o 
  -4  -7   2       64.76       73.86      3.89 o 
  -3  -7   2        1.35        1.59      0.71 o 
  -2  -7   2        0.89        1.50      0.62 o 
  -1  -7   2      159.09      166.02      6.63 o 
   0  -7   2      182.29      206.36      5.08 o 
   1  -7   2      436.04      472.17     14.49 o 
   2  -7   2      466.37      500.44     11.15 o 
   3  -7   2        6.12        6.10      0.47 o 
   4  -7   2      133.15      126.21      2.97 o 
   5  -7   2      101.08       94.89      2.75 o 
  -5  -6   2       13.09       12.46      1.59 o 
  -4  -6   2      101.73       92.86      4.33 o 
  -3  -6   2        0.10       -0.27      0.35 o 
  -2  -6   2       53.57       63.17      3.09 o 
  -1  -6   2      125.38      138.30      4.46 o 
   0  -6   2        0.65        0.44      0.35 o 
   1  -6   2        0.22        0.34      0.21 o 
   2  -6   2       44.53       48.72      1.24 o 
   3  -6   2        0.04        0.02      0.17 o 
   4  -6   2       22.68       19.91      0.83 o 
   5  -6   2       16.30       16.50      0.84 o 
   6  -6   2       32.55       34.03      1.86 o 
   7  -6   2        0.03       -0.10      0.49 o 
   8  -6   2       12.03       10.87      1.33 o 
  -6  -5   2       10.60       10.96      1.50 o 
  -5  -5   2       81.11       68.30      3.45 o 
  -4  -5   2        3.17        1.24      0.53 o 
  -3  -5   2       23.74       24.47      1.68 o 
  -2  -5   2        0.13        0.14      0.27 o 
  -1  -5   2        0.08        0.09      0.15 o 
   0  -5   2        1.65        2.74      0.57 o 
   1  -5   2       79.21       66.47      1.84 o 
   2  -5   2      107.61      111.45      2.74 o 
   3  -5   2       16.05       18.25      0.84 o 
   4  -5   2       22.65       26.35      1.86 o 
   5  -5   2       66.77       65.86      2.03 o 
   6  -5   2       63.28       68.68      2.15 o 
   7  -5   2      530.13      549.56     18.38 o 
   8  -5   2       30.62       28.19      1.94 o 
  -7  -4   2       18.74       18.64      1.94 o 
  -6  -4   2       14.63       14.40      1.59 o 
  -5  -4   2        8.04        8.31      1.15 o 
  -4  -4   2        2.59        3.00      0.71 o 
  -3  -4   2        0.03        0.35      0.35 o 
  -2  -4   2       26.84       36.70      1.03 o 
  -1  -4   2      138.57      163.50      3.81 o 
   0  -4   2      138.53      138.66      3.30 o 
   1  -4   2      337.30      355.87      6.57 o 
   2  -4   2      126.37      124.33      2.54 o 
   3  -4   2      666.29      701.13     18.02 o 
   4  -4   2      540.68      538.08     17.54 o 
   5  -4   2      161.50      164.28      8.39 o 
   6  -4   2      199.07      203.19      5.12 o 
   7  -4   2       34.38       32.60      2.03 o 
   8  -4   2       11.68       12.19      1.41 o 
  -8  -3   2       31.36       32.87      2.30 o 
  -7  -3   2        3.89        4.68      0.97 o 
  -6  -3   2      350.33      327.09     11.57 o 
  -5  -3   2       16.04       11.84      1.24 o 
  -4  -3   2      110.33      140.22      5.30 o 
  -3  -3   2      220.21      243.77      8.48 o 
  -1  -3   2        1.32        2.12      0.35 o 
   0  -3   2      226.56      221.54      5.22 o 
   1  -3   2       29.04       26.01      0.70 o 
   2  -3   2       49.23       54.67      1.53 o 
   3  -3   2      261.73      269.77      6.31 o 
   4  -3   2        9.21        9.59      0.46 o 
   5  -3   2        6.27        5.83      0.71 o 
   6  -3   2       23.28       23.94      1.59 o 
   7  -3   2        6.05        5.04      0.88 o 
   8  -3   2        3.33        3.80      0.88 o 
  -8  -2   2      129.82      138.94      4.12 o 
  -7  -2   2      143.74      150.91      6.10 o 
  -6  -2   2        3.78        3.00      0.71 o 
  -5  -2   2       26.04       26.42      1.59 o 
  -4  -2   2      238.17      289.89      9.98 o 
  -3  -2   2        0.20        0.80      0.35 o 
  -2  -2   2      321.65      323.02     10.69 o 
  -1  -2   2      307.60      293.95      9.63 o 
   0  -2   2      322.43      279.36     19.39 o 
   1  -2   2     1001.10      989.13     17.95 o 
   2  -2   2       47.56       42.54      1.25 o 
   3  -2   2       84.25       81.65      1.72 o 
   4  -2   2       49.09       49.78      1.21 o 
   5  -2   2        0.01        0.85      0.21 o 
   6  -2   2       15.37       14.84      1.24 o 
   7  -2   2        0.68        0.00      0.35 o 
   8  -2   2       70.34       60.35      3.18 o 
  -9  -1   2       20.71       22.44      1.40 o 
  -8  -1   2        1.01        1.30      0.49 o 
  -7  -1   2       18.73       18.82      1.50 o 
  -6  -1   2        1.58        1.06      0.44 o 
  -5  -1   2      122.63      120.16      4.59 o 
  -4  -1   2       21.27       22.22      0.74 o 
  -3  -1   2      428.70      423.81      9.27 o 
  -2  -1   2        0.46        0.21      0.08 o 
  -1  -1   2     3228.38     2901.66     65.19 o 
   0  -1   2       17.49       21.69      0.57 o 
   1  -1   2        1.07        1.33      0.19 o 
   2  -1   2      224.26      231.25      4.37 o 
   3  -1   2        7.45        6.86      0.33 o 
   4  -1   2        0.01       -0.11      0.15 o 
   5  -1   2       30.73       26.58      2.03 o 
   6  -1   2       22.07       25.98      1.77 o 
   7  -1   2       60.96       59.29      3.09 o 
   8  -1   2        2.16        1.68      0.71 o 
  -9   0   2        3.01        3.20      0.59 o 
  -8   0   2        0.02        0.04      0.25 o 
  -7   0   2        9.84       11.03      0.84 o 
  -6   0   2       41.14       40.55      2.12 o 
  -5   0   2      356.88      335.57      8.13 o 
  -4   0   2        1.73        1.91      0.62 o 
  -3   0   2      637.40      639.90     13.89 o 
  -2   0   2    10750.91     8835.43    257.38 o 
  -1   0   2      382.19      401.71      8.70 o 
   0   0   2       71.05       72.29      2.08 o 
   1   0   2      963.65      766.50     96.92 o 
   2   0   2      305.88      340.23      7.97 o 
   3   0   2       29.51       21.18      1.72 o 
   4   0   2        1.60        1.93      0.31 o 
   5   0   2        1.40        2.02      0.36 o 
   6   0   2        3.76        2.30      0.71 o 
   7   0   2       82.85       88.44      4.15 o 
  -9   1   2        0.84        1.04      0.40 o 
  -8   1   2       72.79       75.70      2.43 o 
  -7   1   2        0.01       -0.20      0.23 o 
  -6   1   2        1.79        2.01      0.29 o 
  -5   1   2      130.30      131.76      3.30 o 
  -4   1   2       77.95       75.19      2.65 o 
  -3   1   2       18.29       17.85      0.88 o 
  -2   1   2       28.10       26.06      1.15 o 
  -1   1   2       67.20       70.70      1.52 o 
   0   1   2       10.91        7.88      0.32 o 
   1   1   2      371.49      376.42      6.89 o 
   2   1   2        3.45        5.37      0.47 o 
   3   1   2      112.08      119.80      3.15 o 
   4   1   2        1.15        1.72      0.34 o 
   5   1   2       80.66       82.97      2.49 o 
   6   1   2      209.46      213.82      8.13 o 
   7   1   2       14.21       15.99      1.77 o 
  -9   2   2       18.61       17.49      1.08 o 
  -8   2   2       84.44       84.05      2.05 o 
  -7   2   2       17.13       18.50      0.73 o 
  -6   2   2       70.83       73.38      1.73 o 
  -5   2   2        4.65        2.24      0.40 o 
  -4   2   2        7.30        9.83      0.42 o 
  -3   2   2       15.83       18.38      0.97 o 
  -2   2   2      187.16      182.36      5.83 o 
  -1   2   2        3.04        2.96      0.23 o 
   0   2   2     1432.29     1574.28     33.74 o 
   1   2   2        0.00        0.08      0.14 o 
   2   2   2       29.96       28.45      0.84 o 
   3   2   2     1735.03     1733.99     30.89 o 
   4   2   2        9.74        8.14      0.56 o 
   5   2   2        0.95        1.17      0.29 o 
   6   2   2       20.15       22.53      1.86 o 
  -9   3   2       53.04       56.46      3.00 o 
  -8   3   2        0.61        0.29      0.28 o 
  -7   3   2        7.51        7.87      0.53 o 
  -6   3   2      190.20      198.47      4.72 o 
  -5   3   2       99.33      104.82      2.62 o 
  -4   3   2       18.33       19.34      1.86 o 
  -3   3   2        0.52        1.94      0.44 o 
  -2   3   2       36.18       48.33      2.03 o 
  -1   3   2       85.32      103.69      2.56 o 
   0   3   2        4.09        5.89      0.71 o 
   1   3   2        4.52        3.54      0.37 o 
   2   3   2      152.29      153.09      3.19 o 
   3   3   2       17.16       18.01      1.66 o 
   4   3   2       66.53       69.81      1.80 o 
   5   3   2        0.26        0.49      0.44 o 
  -9   4   2        8.57        9.58      0.90 o 
  -8   4   2       10.77       11.04      1.24 o 
  -7   4   2       50.91       58.67      2.74 o 
  -6   4   2        0.73        1.06      0.44 o 
  -5   4   2        5.36        5.21      0.80 o 
  -4   4   2        5.25        5.74      0.80 o 
  -3   4   2       71.70       72.54      2.92 o 
  -2   4   2       36.56       35.34      1.77 o 
  -1   4   2        2.91        2.36      0.29 o 
   0   4   2       13.58       13.69      0.65 o 
   1   4   2        4.49        3.79      0.47 o 
   2   4   2       55.36       55.07      1.50 o 
   3   4   2        1.37        1.38      0.44 o 
   4   4   2        0.23        0.42      0.34 o 
  -9   5   2        2.73        2.81      1.06 o 
  -8   5   2       11.79       14.05      1.41 o 
  -7   5   2        2.87        4.33      0.80 o 
  -6   5   2       17.46       15.64      1.41 o 
  -5   5   2       12.40       14.14      1.33 o 
  -4   5   2        1.35        0.97      0.44 o 
  -3   5   2       11.75       12.46      1.24 o 
  -2   5   2        0.01       -0.27      0.27 o 
  -1   5   2        8.69       10.51      1.06 o 
   0   5   2        0.18        0.18      0.35 o 
   1   5   2       97.38       78.30      4.51 o 
   2   5   2        7.48        7.20      0.69 o 
   3   5   2       10.36       12.37      1.41 o 
  -8   6   2        0.66        1.33      0.62 o 
  -7   6   2       11.49       11.04      1.33 o 
  -6   6   2       77.77       75.45      3.36 o 
  -5   6   2      290.83      297.31      9.90 o 
  -4   6   2        3.86        3.09      0.71 o 
  -3   6   2      122.74      123.52      4.68 o 
  -2   6   2       95.45       87.74      3.62 o 
  -1   6   2       41.70       34.10      1.86 o 
   0   6   2       24.94       26.06      1.59 o 
   1   6   2        0.23        0.09      0.44 o 
  -7   7   2       92.79       97.81      4.33 o 
  -6   7   2      173.89      179.80      6.71 o 
  -5   7   2      107.98      114.33      4.68 o 
  -4   7   2       17.08       16.35      1.59 o 
  -3   7   2        1.06        1.94      0.62 o 
  -2   7   2        7.08        6.36      0.97 o 
  -1   7   2        8.95        7.16      0.97 o 
   0   7   2       22.91       34.19      2.03 o 
  -1  -9   3       22.40       28.63      2.21 o 
   0  -9   3        3.95        4.59      1.06 o 
   2  -9   3       31.44       31.01      1.86 o 
   3  -9   3       50.07       49.57      2.56 o 
  -3  -8   3       29.70       26.95      2.12 o 
  -2  -8   3        1.58        3.18      0.88 o 
  -1  -8   3        2.99        3.27      0.88 o 
   0  -8   3      104.07      108.50      4.77 o 
   1  -8   3       27.47       28.36      1.59 o 
   2  -8   3       47.28       48.03      1.65 o 
   3  -8   3        2.92        2.53      0.44 o 
   4  -8   3        4.17        3.09      0.47 o 
  -4  -7   3       17.62       15.20      1.77 o 
  -3  -7   3       60.01       54.78      3.00 o 
  -2  -7   3       50.59       54.43      2.92 o 
  -1  -7   3      115.25      116.98      4.95 o 
   0  -7   3      563.41      573.55     12.88 o 
   1  -7   3        6.33        8.81      0.72 o 
   2  -7   3       30.32       27.36      1.26 o 
   3  -7   3       55.85       45.11      1.56 o 
   4  -7   3        6.54        6.72      0.62 o 
   5  -7   3       34.55       36.77      1.44 o 
   6  -7   3        3.04        2.38      0.47 o 
   7  -7   3       25.96       26.94      1.63 o 
  -6  -6   3        5.99        4.77      1.06 o 
  -5  -6   3       17.44       16.96      1.77 o 
  -4  -6   3       98.51       81.20      3.89 o 
  -3  -6   3       47.70       46.47      2.56 o 
  -2  -6   3      137.30      134.83      5.39 o 
  -1  -6   3      474.76      477.50     10.69 o 
   0  -6   3       41.96       42.23      1.36 o 
   1  -6   3        1.88        2.23      0.34 o 
   2  -6   3        9.25        7.32      0.59 o 
   3  -6   3        0.44        1.30      0.49 o 
   4  -6   3        0.02        0.49      0.75 o 
   5  -6   3       23.33       23.11      2.78 o 
   6  -6   3       78.45       72.40      2.34 o 
   7  -6   3        0.07        0.08      0.34 o 
  -7  -5   3        1.09        0.18      0.53 o 
  -6  -5   3        5.17        3.71      0.88 o 
  -5  -5   3        2.44        2.03      0.71 o 
  -4  -5   3        3.62        2.74      0.71 o 
  -3  -5   3        7.87       10.07      1.15 o 
  -2  -5   3       19.42       21.47      1.41 o 
  -1  -5   3       20.57       21.91      1.33 o 
   0  -5   3       24.55       27.57      1.50 o 
   1  -5   3      135.36      138.09      2.87 o 
   2  -5   3       85.25       99.30      2.69 o 
   3  -5   3       36.19       45.71      1.81 o 
   4  -5   3      251.25      265.40      6.43 o 
   5  -5   3      551.57      565.05     13.09 o 
   6  -5   3       28.62       28.80      1.28 o 
   7  -5   3       69.00       72.70      4.24 o 
   8  -5   3       24.49       22.97      1.77 o 
  -7  -4   3        1.11        0.53      0.53 o 
  -6  -4   3        8.86        8.84      1.24 o 
  -5  -4   3        0.39        1.41      0.53 o 
  -4  -4   3      166.79      166.28      6.27 o 
  -3  -4   3       79.97       80.40      3.36 o 
  -2  -4   3        9.86       13.96      0.97 o 
  -1  -4   3       55.59       64.94      2.65 o 
   0  -4   3      356.89      376.12      8.75 o 
   1  -4   3     1113.65     1294.08     23.51 o 
   2  -4   3      104.84      100.93      2.65 o 
   3  -4   3      351.72      339.00      7.96 o 
   4  -4   3      408.61      403.04      9.43 o 
   5  -4   3       73.48       72.97      2.96 o 
   6  -4   3        0.02       -0.13      0.25 o 
   7  -4   3        0.29        0.09      0.44 o 
   8  -4   3        1.42        1.06      0.62 o 
  -8  -3   3       67.11       70.60      3.62 o 
  -7  -3   3       96.72       90.92      4.24 o 
  -6  -3   3        0.50        0.62      0.44 o 
  -5  -3   3       48.19       55.49      2.74 o 
  -4  -3   3      118.89      115.30      4.59 o 
  -3  -3   3      314.77      351.21     11.84 o 
  -2  -3   3        0.75        1.41      0.35 o 
  -1  -3   3       36.23       36.40      1.59 o 
   0  -3   3      169.29      173.99      4.18 o 
   1  -3   3        2.69        2.33      0.20 o 
   2  -3   3       28.86       32.36      1.28 o 
   3  -3   3      113.68      103.12      3.27 o 
   4  -3   3       28.49       29.41      1.15 o 
   5  -3   3       19.94       20.44      1.19 o 
   6  -3   3       35.58       35.52      2.12 o 
   7  -3   3        0.98        0.88      0.53 o 
   8  -3   3        0.21        0.44      0.53 o 
  -8  -2   3       61.47       62.73      3.36 o 
  -7  -2   3       64.12       59.64      3.09 o 
  -6  -2   3       75.30       74.57      3.45 o 
  -5  -2   3       17.75       17.67      1.33 o 
  -4  -2   3      182.15      195.29      4.48 o 
  -3  -2   3       71.26       70.55      1.74 o 
  -2  -2   3      188.57      176.08      4.00 o 
  -1  -2   3       26.51       24.53      1.15 o 
   0  -2   3      128.97      126.28      2.50 o 
   1  -2   3      456.62      451.10      8.30 o 
   2  -2   3       20.05       23.62      1.28 o 
   3  -2   3      101.81      113.27      3.00 o 
   4  -2   3       31.36       32.26      1.25 o 
   5  -2   3        0.34        0.53      0.35 o 
   6  -2   3      149.27      130.85      5.30 o 
   7  -2   3       19.50       17.85      1.77 o 
  -9  -1   3       17.03       17.82      2.39 o 
  -8  -1   3        0.09        0.18      0.44 o 
  -7  -1   3        6.03        6.98      1.06 o 
  -6  -1   3       23.97       25.27      1.59 o 
  -5  -1   3        9.99       11.10      0.54 o 
  -4  -1   3       43.14       41.76      1.21 o 
  -3  -1   3       51.92       43.30      1.23 o 
  -2  -1   3      272.46      263.44      5.88 o 
  -1  -1   3     1517.69     1549.71     27.96 o 
   0  -1   3      198.78      183.98      4.64 o 
   1  -1   3      688.50      616.89     52.97 o 
   2  -1   3      538.87      570.27     12.90 o 
   3  -1   3      118.11      119.02      3.98 o 
   4  -1   3        8.92        6.45      0.88 o 
   5  -1   3       39.40       29.95      1.86 o 
   6  -1   3       33.77       35.34      2.12 o 
   7  -1   3       10.06       11.84      1.50 o 
  -9   0   3        0.19       -0.22      0.31 o 
  -8   0   3       26.25       29.69      1.94 o 
  -7   0   3      281.00      298.39      6.98 o 
  -6   0   3       18.42       20.61      0.85 o 
  -5   0   3       12.67       10.85      1.24 o 
  -4   0   3     1649.34     1642.73     35.38 o 
  -3   0   3       20.17       21.47      1.06 o 
  -2   0   3       11.31       13.31      0.80 o 
  -1   0   3      294.27      251.97      7.38 o 
   0   0   3       11.94       10.65      0.50 o 
   1   0   3       29.96       40.74      1.25 o 
   3   0   3        4.43        6.16      0.88 o 
   4   0   3        0.70        0.49      0.21 o 
   5   0   3       33.08       33.31      2.03 o 
   6   0   3       28.63       21.03      1.68 o 
   7   0   3       12.30       12.99      1.59 o 
  -9   1   3       75.49       79.13      2.62 o 
  -8   1   3       24.44       23.41      0.87 o 
  -7   1   3       99.19       95.48      2.18 o 
  -6   1   3        7.86        9.62      0.84 o 
  -5   1   3      180.74      176.18      5.74 o 
  -4   1   3      418.62      433.47     13.16 o 
  -3   1   3        0.89        0.35      0.27 o 
  -2   1   3       11.04        8.89      0.35 o 
  -1   1   3      125.45      135.23      2.58 o 
   0   1   3      368.48      378.47      6.86 o 
   1   1   3       92.42       96.40      2.47 o 
   2   1   3        0.07        0.09      0.27 o 
   3   1   3       44.17       42.71      1.59 o 
   4   1   3      484.66      478.86     11.31 o 
   5   1   3       17.39       17.58      1.68 o 
   6   1   3       38.48       45.06      2.74 o 
  -9   2   3       87.49       89.40      2.92 o 
  -8   2   3        9.99        9.80      0.63 o 
  -7   2   3        2.63        2.23      0.30 o 
  -6   2   3        1.78        1.98      0.28 o 
  -5   2   3      108.00      108.44      2.68 o 
  -4   2   3        2.92        1.95      0.27 o 
  -3   2   3       82.49       88.09      3.27 o 
  -2   2   3       56.43       54.40      1.42 o 
  -1   2   3        5.51        4.59      1.06 o 
   0   2   3      102.04       99.92      2.53 o 
   1   2   3       45.58       41.95      1.50 o 
   2   2   3       22.38       21.94      0.97 o 
   3   2   3      283.91      284.76      5.55 o 
   4   2   3        0.64        0.48      0.30 o 
   5   2   3        2.21        2.74      0.80 o 
  -9   3   3       17.90       20.34      1.27 o 
  -8   3   3       37.36       39.94      1.58 o 
  -7   3   3        5.06        5.12      0.80 o 
  -6   3   3       60.09       59.20      2.56 o 
  -5   3   3        0.76        0.71      0.35 o 
  -4   3   3        8.37        5.92      0.71 o 
  -3   3   3      530.41      611.41     18.64 o 
  -2   3   3      106.13      131.03      4.68 o 
  -1   3   3        4.40        5.39      0.44 o 
   0   3   3      251.20      250.83      5.84 o 
   1   3   3       19.97       19.86      0.90 o 
   2   3   3        7.25        6.01      0.93 o 
   3   3   3        0.00        0.16      0.28 o 
   4   3   3        8.49        9.77      0.87 o 
  -9   4   3        4.80        4.87      0.68 o 
  -8   4   3        8.16        8.66      1.15 o 
  -7   4   3      101.54      110.00      4.33 o 
  -6   4   3       15.73       14.05      1.33 o 
  -5   4   3        4.05        3.00      0.62 o 
  -4   4   3        2.37        1.59      0.53 o 
  -3   4   3       26.26       30.66      1.68 o 
  -2   4   3       55.29       57.96      2.56 o 
  -1   4   3       47.83       45.24      2.21 o 
   0   4   3        0.00        0.18      0.35 o 
   1   4   3       22.10       17.48      0.95 o 
   2   4   3       26.81       28.50      1.22 o 
   3   4   3       30.07       34.99      2.12 o 
  -8   5   3        6.53        8.04      1.15 o 
  -7   5   3       33.12       33.49      2.03 o 
  -6   5   3        8.72        6.63      0.97 o 
  -5   5   3       87.73       81.55      3.45 o 
  -4   5   3      155.84      158.33      5.74 o 
  -3   5   3        0.00        0.09      0.35 o 
  -2   5   3       43.96       41.88      2.21 o 
  -1   5   3      131.01      109.65      4.33 o 
   0   5   3        2.48        1.77      0.53 o 
   1   5   3        0.57        0.44      0.44 o 
  -7   6   3       99.61      108.06      4.51 o 
  -6   6   3      146.50      148.70      5.74 o 
  -5   6   3      276.92      267.54      9.10 o 
  -4   6   3        0.09        0.27      0.44 o 
  -3   6   3       20.69       17.85      1.59 o 
  -2   6   3      109.03      103.02      4.15 o 
  -1   6   3       23.73       20.76      1.50 o 
   0   6   3        0.49        0.62      0.53 o 
  -5   7   3        0.39        0.35      0.53 o 
  -4   7   3        0.79        0.00      0.44 o 
  -3   7   3        9.02        7.33      1.06 o 
  -2   7   3        5.60        5.12      0.97 o 
  -2  -9   4        0.05        0.00      0.53 o 
  -1  -9   4        0.33        0.18      0.53 o 
   0  -9   4        2.22        3.27      0.88 o 
   1  -9   4       83.17       92.07      4.06 o 
   2  -9   4        1.31        1.94      0.71 o 
   3  -9   4        7.91        7.69      1.06 o 
  -3  -8   4        3.58        3.00      0.88 o 
  -2  -8   4       19.13       15.11      1.68 o 
  -1  -8   4       42.30       46.83      2.74 o 
   0  -8   4       27.02       29.86      2.03 o 
   1  -8   4       40.57       37.42      2.56 o 
   2  -8   4       27.28       24.47      1.68 o 
   3  -8   4       64.84       60.69      2.03 o 
   4  -8   4       33.53       25.03      1.19 o 
   5  -8   4       14.50       18.63      1.22 o 
   6  -8   4        5.80        4.64      0.69 o 
  -5  -7   4        2.80        3.09      0.88 o 
  -4  -7   4        3.51        3.89      0.88 o 
  -3  -7   4       13.87       10.78      1.41 o 
  -2  -7   4      104.37      108.76      4.68 o 
  -1  -7   4      329.33      319.84     11.31 o 
   0  -7   4      174.64      192.79      7.16 o 
   1  -7   4        3.06        2.80      0.49 o 
   2  -7   4       34.43       28.01      1.19 o 
   3  -7   4      150.75      138.22      3.72 o 
   4  -7   4       26.22       25.87      1.19 o 
   5  -7   4       36.06       36.02      2.30 o 
   6  -7   4       12.01        7.22      1.37 o 
   7  -7   4       34.32       28.98      2.52 o 
  -6  -6   4       74.54       62.82      3.45 o 
  -5  -6   4        0.71        0.62      0.53 o 
  -4  -6   4       87.02       72.80      3.53 o 
  -3  -6   4      109.81      132.71      5.39 o 
  -2  -6   4       19.16       17.76      1.33 o 
  -1  -6   4        5.94        3.45      0.71 o 
   0  -6   4      113.94      128.82      4.95 o 
   1  -6   4       38.20       41.83      1.21 o 
   2  -6   4      139.90      140.17      3.72 o 
   3  -6   4       47.52       49.12      1.72 o 
   4  -6   4        1.95        2.39      0.47 o 
   5  -6   4       68.22       65.40      2.22 o 
   6  -6   4      124.29      123.69      3.62 o 
   7  -6   4       10.29       10.30      1.15 o 
  -7  -5   4       32.35       37.99      2.56 o 
  -6  -5   4       28.25       19.35      1.86 o 
  -5  -5   4       22.25       19.88      1.59 o 
  -4  -5   4        0.73        0.00      0.35 o 
  -3  -5   4        0.39        0.44      0.35 o 
  -2  -5   4       23.06       24.39      1.50 o 
  -1  -5   4      272.77      261.44      9.01 o 
   0  -5   4        9.84       13.31      3.00 o 
   1  -5   4       56.49       61.42      1.49 o 
   2  -5   4      212.93      232.70      5.68 o 
   3  -5   4       59.66       63.10      3.40 o 
   4  -5   4      521.62      543.52     12.65 o 
   5  -5   4      475.37      506.03     11.90 o 
   6  -5   4        6.88        7.05      1.28 o 
   7  -5   4       32.47       37.57      1.86 o 
  -8  -4   4       21.46       20.41      2.03 o 
  -7  -4   4        5.81        5.74      1.15 o 
  -6  -4   4       34.84       32.34      2.12 o 
  -5  -4   4        5.90        3.98      0.80 o 
  -4  -4   4        2.59        2.65      0.62 o 
  -3  -4   4       19.20       15.37      1.15 o 
  -2  -4   4        2.95        3.62      0.62 o 
  -1  -4   4      173.90      189.14      4.65 o 
   0  -4   4       35.16       34.36      0.97 o 
   1  -4   4       36.13       37.97      0.99 o 
   2  -4   4      183.93      180.60      6.36 o 
   3  -4   4       10.28       12.08      1.33 o 
   4  -4   4      103.80      102.82      2.97 o 
   5  -4   4        5.54        4.80      0.59 o 
   6  -4   4        0.04       -0.01      0.28 o 
   7  -4   4        2.34        1.77      0.71 o 
  -8  -3   4       81.14       87.47      4.33 o 
  -7  -3   4        0.66        1.59      0.62 o 
  -6  -3   4       82.93       85.35      3.89 o 
  -5  -3   4      103.51      109.38      4.51 o 
  -4  -3   4      100.03      116.01      4.59 o 
  -3  -3   4       41.26       40.70      1.14 o 
  -2  -3   4      172.77      182.63      6.36 o 
  -1  -3   4        3.19        4.34      0.40 o 
   0  -3   4        6.06        4.71      0.36 o 
   1  -3   4       33.81       35.84      1.39 o 
   2  -3   4        6.84        7.07      0.56 o 
   3  -3   4        4.77        5.71      0.56 o 
   4  -3   4        7.30        7.01      0.65 o 
   5  -3   4       80.51       79.87      2.50 o 
   6  -3   4        2.65        3.18      0.80 o 
   7  -3   4       22.60       20.50      2.03 o 
  -9  -2   4       64.52       67.59      3.71 o 
  -8  -2   4        0.14        0.35      0.53 o 
  -7  -2   4        0.74        0.88      0.53 o 
  -6  -2   4       63.79       66.88      3.18 o 
  -5  -2   4        5.68        5.22      1.15 o 
  -4  -2   4       34.54       26.57      0.87 o 
  -3  -2   4      146.80      138.73      3.28 o 
  -2  -2   4       51.55       46.36      1.31 o 
  -1  -2   4      143.25      144.18      3.53 o 
   0  -2   4        1.19        2.02      0.35 o 
   1  -2   4       37.95       40.70      0.97 o 
   2  -2   4      131.89      137.10      3.53 o 
   3  -2   4       80.66       79.86      2.34 o 
   4  -2   4       36.33       32.71      1.86 o 
   5  -2   4        3.49        2.30      0.62 o 
   6  -2   4      120.43      111.33      4.86 o 
   7  -2   4       32.67       39.32      2.56 o 
  -9  -1   4        6.50        5.39      1.06 o 
  -8  -1   4        0.41        1.06      0.62 o 
  -7  -1   4      106.58      101.87      4.42 o 
  -6  -1   4       93.26       86.44      2.33 o 
  -5  -1   4      286.40      281.90      7.55 o 
  -4  -1   4       16.17       18.64      0.76 o 
  -3  -1   4     1489.99     1526.79     32.89 o 
  -2  -1   4      153.71      166.56      3.21 o 
  -1  -1   4       64.18       74.03      1.97 o 
   0  -1   4      264.17      270.48      6.31 o 
   1  -1   4       38.52       42.03      1.34 o 
   2  -1   4       26.80       28.08      1.15 o 
   3  -1   4        0.27       -0.04      0.27 o 
   4  -1   4       32.11       30.13      1.86 o 
   5  -1   4        9.36        9.45      1.24 o 
   6  -1   4       47.99       49.83      2.83 o 
  -9   0   4       18.81       19.89      1.21 o 
  -8   0   4      171.56      162.84      6.45 o 
  -7   0   4        2.04        1.52      0.34 o 
  -6   0   4        5.78        4.86      0.49 o 
  -5   0   4      374.50      403.56      9.14 o 
  -4   0   4     1294.99     1301.90     30.26 o 
  -3   0   4      254.15      285.74      8.92 o 
  -2   0   4      119.22      114.16      2.26 o 
  -1   0   4      300.91      280.96      5.23 o 
   0   0   4       26.64       29.32      0.82 o 
   1   0   4      169.29      163.11      4.03 o 
   2   0   4       61.39       65.43      1.97 o 
   3   0   4        1.23        1.86      0.53 o 
   4   0   4       29.89       28.63      1.86 o 
   5   0   4        0.87        0.97      0.53 o 
   6   0   4       14.74       14.14      1.59 o 
  -9   1   4       65.21       59.73      3.18 o 
  -8   1   4       11.97       12.61      1.13 o 
  -7   1   4       49.85       51.19      1.70 o 
  -6   1   4        3.16        4.34      0.47 o 
  -5   1   4       25.76       25.53      1.33 o 
  -4   1   4       51.13       52.13      2.21 o 
  -3   1   4       13.39       16.27      0.64 o 
  -2   1   4       69.89       72.77      1.53 o 
  -1   1   4       16.60       11.38      0.71 o 
   0   1   4       33.09       33.92      0.93 o 
   1   1   4       34.42       36.67      1.25 o 
   2   1   4      120.28      115.21      3.09 o 
   3   1   4        2.55        2.35      0.40 o 
   4   1   4       47.75       52.84      2.74 o 
   5   1   4       11.89       13.43      1.50 o 
  -9   2   4        0.20        0.23      0.29 o 
  -8   2   4        9.56       11.07      0.89 o 
  -7   2   4       39.34       35.34      1.38 o 
  -6   2   4       16.20       14.93      1.06 o 
  -5   2   4        2.19        2.21      0.53 o 
  -4   2   4       50.36       47.45      2.21 o 
  -3   2   4        7.84       12.02      1.15 o 
  -2   2   4      632.81      659.94     20.76 o 
  -1   2   4        2.44        3.22      0.66 o 
   0   2   4       91.91       92.14      2.47 o 
   1   2   4     1369.31     1320.23     28.62 o 
   2   2   4       30.89       33.89      1.31 o 
   3   2   4        2.71        2.49      0.44 o 
   4   2   4       45.90       47.26      1.77 o 
  -9   3   4        4.73        4.46      0.64 o 
  -8   3   4       33.13       29.51      3.18 o 
  -7   3   4        4.49        3.36      0.71 o 
  -6   3   4        7.70        7.60      0.97 o 
  -5   3   4       29.36       34.02      1.86 o 
  -4   3   4       36.16       43.65      2.21 o 
  -3   3   4        0.01        0.27      0.44 o 
  -2   3   4        3.82        2.30      0.62 o 
  -1   3   4       12.34       11.22      1.15 o 
   0   3   4       31.44       35.56      1.31 o 
   1   3   4        8.31        4.64      0.53 o 
   2   3   4       27.61       24.99      1.15 o 
   3   3   4        2.62        2.59      0.57 o 
  -9   4   4       79.61       74.19      2.58 o 
  -8   4   4        1.32        2.12      0.62 o 
  -7   4   4        5.15        6.45      0.97 o 
  -6   4   4       31.08       31.28      1.86 o 
  -5   4   4      150.80      153.65      5.65 o 
  -4   4   4      110.70      113.89      4.42 o 
  -3   4   4        0.05        0.18      0.44 o 
  -2   4   4        1.42        3.36      0.71 o 
  -1   4   4        1.73        0.62      0.44 o 
   0   4   4       47.23       39.85      2.21 o 
   1   4   4        8.44        7.16      1.06 o 
   2   4   4        0.12       -0.18      0.44 o 
  -8   5   4       15.52       16.88      1.68 o 
  -7   5   4       29.58       30.84      2.03 o 
  -6   5   4       93.50       91.89      3.98 o 
  -5   5   4       17.09       16.52      1.59 o 
  -4   5   4        0.67        0.27      0.44 o 
  -3   5   4       68.30       62.29      3.00 o 
  -2   5   4       23.37       20.23      1.77 o 
  -1   5   4       26.00       24.21      1.68 o 
   0   5   4        1.11        1.68      0.62 o 
   1   5   4       11.09       12.63      1.41 o 
  -6   6   4       17.15       18.64      1.77 o 
  -5   6   4        7.56        8.66      1.24 o 
  -4   6   4       27.28       27.48      1.94 o 
  -3   6   4        1.70        1.33      0.62 o 
  -2   6   4       10.25       10.87      1.33 o 
  -2  -9   5       11.18       16.35      1.86 o 
  -1  -9   5        0.80        1.41      0.71 o 
   0  -9   5        2.84        3.27      0.88 o 
   1  -9   5       17.18       20.06      1.12 o 
   2  -9   5       33.08       34.63      2.21 o 
   3  -9   5       27.36       24.61      1.86 o 
   4  -9   5       38.47       31.15      1.44 o 
  -4  -8   5        0.81        2.74      0.88 o 
  -3  -8   5        3.74        3.89      0.97 o 
  -2  -8   5       42.44       41.08      2.56 o 
  -1  -8   5       22.89       22.88      1.77 o 
   0  -8   5       63.21       71.74      3.45 o 
   1  -8   5        6.99        7.39      0.75 o 
   2  -8   5        8.65       13.95      1.03 o 
   3  -8   5       11.96       10.86      0.90 o 
   4  -8   5       37.23       29.49      1.37 o 
   5  -8   5       45.74       47.88      1.90 o 
  -5  -7   5       44.01       38.79      2.56 o 
  -4  -7   5       88.19       76.96      3.80 o 
  -3  -7   5      211.43      199.42      7.69 o 
  -2  -7   5      404.76      387.26     13.52 o 
  -1  -7   5       29.32       30.04      1.86 o 
   0  -7   5       33.74       33.49      1.94 o 
   1  -7   5      193.57      179.97      3.84 o 
   2  -7   5        0.21        0.66      0.31 o 
   3  -7   5       65.71       65.30      2.18 o 
   4  -7   5       17.33       14.42      1.06 o 
   5  -7   5       13.40       12.28      0.99 o 
   6  -7   5       81.01       84.43      3.76 o 
  -6  -6   5        3.70        5.57      1.15 o 
  -5  -6   5        2.95        3.18      0.88 o 
  -4  -6   5       37.28       40.82      2.39 o 
  -3  -6   5      237.84      235.99      8.66 o 
  -2  -6   5       28.22       30.22      1.86 o 
  -1  -6   5       19.20       21.74      1.41 o 
   0  -6   5       58.00       62.83      1.63 o 
   1  -6   5       22.82       19.98      0.94 o 
   2  -6   5        0.00        0.12      0.28 o 
   3  -6   5       27.18       27.08      1.28 o 
   4  -6   5       10.61        9.07      2.34 o 
   5  -6   5       57.68       55.84      2.06 o 
   6  -6   5        3.14        2.91      0.62 o 
  -7  -5   5        4.88        4.42      1.06 o 
  -6  -5   5        2.75        2.39      0.80 o 
  -5  -5   5       14.77       12.10      1.41 o 
  -4  -5   5        4.23        5.30      0.88 o 
  -3  -5   5        0.22        0.27      0.35 o 
  -2  -5   5        8.70        8.92      0.97 o 
  -1  -5   5        1.10        1.02      0.31 o 
   0  -5   5      134.12      146.57      3.09 o 
   1  -5   5        5.96        4.92      0.39 o 
   2  -5   5        1.21        1.74      0.62 o 
   3  -5   5      446.32      454.76     15.02 o 
   4  -5   5        1.80        2.15      0.44 o 
   5  -5   5        7.18        7.93      0.81 o 
   6  -5   5        8.29       10.16      2.12 o 
  -8  -4   5       15.01       14.49      1.86 o 
  -7  -4   5       15.87       21.21      2.03 o 
  -6  -4   5       50.89       60.35      3.18 o 
  -5  -4   5       57.18       59.64      3.00 o 
  -4  -4   5        3.36        2.56      0.62 o 
  -3  -4   5       53.23       49.08      1.37 o 
  -2  -4   5      188.73      191.99      6.80 o 
  -1  -4   5      499.64      534.75     12.40 o 
   0  -4   5       68.49       62.69      1.50 o 
   1  -4   5      269.19      277.53      5.67 o 
   2  -4   5      505.35      483.11     11.24 o 
   3  -4   5       66.36       66.49      2.52 o 
   4  -4   5        0.72        0.53      0.31 o 
   5  -4   5       11.00       12.11      0.97 o 
   6  -4   5        8.65        6.90      0.81 o 
  -8  -3   5        0.04        0.53      0.62 o 
  -7  -3   5       27.80       27.65      2.03 o 
  -6  -3   5        2.09        3.00      0.80 o 
  -5  -3   5      166.79      160.10      6.18 o 
  -4  -3   5       12.17       13.28      1.24 o 
  -3  -3   5       21.09       20.85      0.78 o 
  -2  -3   5       50.41       47.85      1.53 o 
  -1  -3   5       10.64       15.27      0.57 o 
   0  -3   5       15.78       19.70      0.65 o 
   1  -3   5       31.92       30.86      0.83 o 
   2  -3   5       18.71       22.95      2.12 o 
   3  -3   5        0.21        0.62      0.31 o 
   4  -3   5      141.88      139.86      5.52 o 
   5  -3   5       51.10       47.74      1.84 o 
   6  -3   5        2.81        2.21      0.80 o 
  -9  -2   5       72.63       78.37      4.06 o 
  -8  -2   5       40.77       38.96      2.47 o 
  -7  -2   5        2.81        3.80      0.88 o 
  -6  -2   5      292.66      297.49     10.60 o 
  -5  -2   5        9.39        8.91      0.84 o 
  -4  -2   5      133.03      122.47      3.27 o 
  -3  -2   5       42.20       46.48      3.31 o 
  -2  -2   5       16.41       19.01      0.64 o 
  -1  -2   5      425.12      429.38      8.06 o 
   0  -2   5       26.97       34.32      1.94 o 
   1  -2   5       28.77       31.48      1.72 o 
   2  -2   5        2.38        2.33      0.37 o 
   3  -2   5       73.26       67.74      2.19 o 
   4  -2   5      114.16       94.01      2.87 o 
   5  -2   5        1.68        1.41      0.62 o 
   6  -2   5        0.95        2.03      0.71 o 
  -9  -1   5       19.54       26.77      2.47 o 
  -8  -1   5       40.80       41.97      2.56 o 
  -7  -1   5       90.74       83.05      3.80 o 
  -6  -1   5       11.32        9.94      0.61 o 
  -5  -1   5       67.30       68.79      1.97 o 
  -4  -1   5      339.44      335.02      7.66 o 
  -3  -1   5       74.61       72.37      2.02 o 
  -2  -1   5       43.30       37.03      0.97 o 
  -1  -1   5      289.97      287.38      5.40 o 
   0  -1   5      325.39      335.27      8.61 o 
   1  -1   5       21.97       22.31      0.97 o 
   2  -1   5        5.59        7.58      0.65 o 
   3  -1   5       49.91       36.82      1.43 o 
   4  -1   5        3.73        4.42      0.88 o 
   5  -1   5        2.29        1.41      0.71 o 
  -9   0   5       21.96       20.76      2.03 o 
  -8   0   5       10.11       10.16      1.33 o 
  -7   0   5       16.93       15.48      1.28 o 
  -6   0   5      481.35      483.14     10.98 o 
  -5   0   5       64.32       62.32      2.65 o 
  -4   0   5        9.88        9.63      0.97 o 
  -3   0   5      134.14      142.01      4.55 o 
  -2   0   5        0.38        0.66      0.18 o 
  -1   0   5       12.46        8.76      0.44 o 
   0   0   5       98.77       96.44      2.57 o 
   1   0   5        3.06        3.22      0.36 o 
   2   0   5        2.86        2.24      0.40 o 
   3   0   5        2.80        3.36      0.71 o 
   4   0   5        0.28        1.06      0.53 o 
   5   0   5        0.01        0.44      0.53 o 
  -9   1   5       10.26        7.60      1.33 o 
  -8   1   5        5.57        5.25      0.62 o 
  -7   1   5      110.09      101.21      2.88 o 
  -6   1   5       47.65       44.16      2.83 o 
  -5   1   5       23.06       21.38      1.33 o 
  -4   1   5       20.09       18.50      0.72 o 
  -3   1   5       30.28       31.16      1.04 o 
  -2   1   5      137.15      138.51      2.77 o 
  -1   1   5      158.91      153.19      3.08 o 
   0   1   5       24.94       26.20      0.83 o 
   1   1   5       56.59       59.68      1.87 o 
   2   1   5      418.56      404.92      9.42 o 
   3   1   5       23.69       20.96      1.86 o 
   4   1   5       47.92       52.04      1.96 o 
  -9   2   5        2.87        2.64      0.80 o 
  -8   2   5        7.59        7.42      0.76 o 
  -7   2   5        0.03       -0.09      0.35 o 
  -6   2   5       17.65       16.17      1.24 o 
  -5   2   5       26.78       28.72      1.68 o 
  -4   2   5      197.13      193.50      6.71 o 
  -3   2   5      104.99      101.96      3.98 o 
  -2   2   5        7.31        8.84      1.06 o 
  -1   2   5      115.22      114.42      4.42 o 
   0   2   5       29.57       27.64      1.12 o 
   1   2   5       52.82       58.89      1.94 o 
   2   2   5        0.12       -0.18      0.25 o 
   3   2   5        4.08        4.95      0.65 o 
  -9   3   5        0.89        1.91      0.53 o 
  -8   3   5       86.69       75.37      3.36 o 
  -7   3   5        0.53        0.53      0.44 o 
  -6   3   5       28.52       29.42      1.77 o 
  -5   3   5       44.47       44.00      2.30 o 
  -4   3   5      245.62      255.70      8.66 o 
  -3   3   5       18.45       16.96      1.59 o 
  -2   3   5      109.62      103.37      4.15 o 
  -1   3   5       67.11       62.47      2.92 o 
   0   3   5        0.04        0.09      0.44 o 
   1   3   5        0.05       -0.18      0.44 o 
   2   3   5       10.43        9.01      1.24 o 
  -8   4   5        5.15        5.04      0.97 o 
  -7   4   5        7.69        6.45      0.97 o 
  -6   4   5       72.34       73.16      3.36 o 
  -5   4   5       17.49       16.52      1.59 o 
  -4   4   5        1.44        0.62      0.53 o 
  -3   4   5        3.89        4.33      0.88 o 
  -2   4   5       21.79       19.44      1.77 o 
  -1   4   5        0.36       -0.09      0.44 o 
   0   4   5       40.19       39.94      2.39 o 
   1   4   5        2.63        2.83      0.80 o 
  -7   5   5        0.61        0.62      0.53 o 
  -6   5   5       37.99       42.76      2.47 o 
  -5   5   5        3.25        4.68      0.97 o 
  -4   5   5        0.02        0.35      0.53 o 
  -3   5   5       42.65       36.40      2.30 o 
  -2   5   5        3.29        3.98      0.88 o 
  -1   5   5        3.62        4.86      0.97 o 
  -2  -9   6        2.05        2.12      0.80 o 
  -1  -9   6       70.08       81.90      3.98 o 
   0  -9   6        3.39        3.89      0.93 o 
   1  -9   6       26.24       25.71      1.94 o 
   2  -9   6        8.22        5.65      0.75 o 
   3  -9   6       37.90       42.78      1.78 o 
  -4  -8   6        1.86        3.00      0.88 o 
  -3  -8   6       86.22       87.82      4.15 o 
  -2  -8   6       93.94       93.74      4.33 o 
  -1  -8   6       20.32       20.94      1.68 o 
   0  -8   6       10.07        9.24      0.84 o 
   1  -8   6       21.88       19.44      1.25 o 
   2  -8   6      145.43      123.12      3.59 o 
   3  -8   6        8.22       12.33      1.00 o 
   4  -8   6        0.64        2.24      0.53 o 
   5  -8   6       25.53       40.71      3.05 o 
  -5  -7   6       22.05       21.47      2.12 o 
  -4  -7   6       28.35       31.45      2.12 o 
  -3  -7   6      128.40      123.43      5.21 o 
  -2  -7   6       39.09       45.59      2.47 o 
  -1  -7   6        1.70        1.94      0.53 o 
   0  -7   6       74.14       69.29      1.87 o 
   1  -7   6       21.07       18.52      1.06 o 
   2  -7   6       20.35       20.36      1.09 o 
   3  -7   6        8.03        8.22      0.81 o 
   4  -7   6       18.42       19.31      1.31 o 
   5  -7   6        0.53        0.73      0.40 o 
  -6  -6   6       17.49       17.41      1.86 o 
  -5  -6   6      126.54      127.14      5.39 o 
  -4  -6   6       30.05       32.51      2.03 o 
  -3  -6   6       15.59       15.90      1.50 o 
  -2  -6   6       38.63       41.88      2.21 o 
  -1  -6   6        0.81        0.53      0.35 o 
   0  -6   6       73.27       73.34      1.85 o 
   1  -6   6       18.42       18.42      1.00 o 
   2  -6   6       17.58       20.24      1.24 o 
   3  -6   6        0.47        0.59      0.34 o 
   4  -6   6       86.44       93.32      2.97 o 
   5  -6   6       15.20       19.70      1.94 o 
  -7  -5   6        2.37        2.47      0.88 o 
  -6  -5   6        1.88        1.15      0.71 o 
  -5  -5   6        3.94        5.92      1.06 o 
  -4  -5   6       34.05       35.43      2.12 o 
  -3  -5   6      190.25      193.94      7.16 o 
  -2  -5   6       50.21       50.27      2.39 o 
  -1  -5   6      100.60      105.12      2.41 o 
   0  -5   6       97.02      103.67      2.36 o 
   1  -5   6      119.30      116.36      3.53 o 
   2  -5   6      526.71      538.76     12.59 o 
   3  -5   6      385.71      383.97      9.31 o 
   4  -5   6        8.51        8.30      0.93 o 
   5  -5   6       18.63       21.68      1.90 o 
   6  -5   6      156.79      176.08      5.03 o 
  -8  -4   6        1.45        0.71      0.71 o 
  -7  -4   6        0.05        0.18      0.53 o 
  -6  -4   6        0.79        0.97      0.53 o 
  -5  -4   6       30.23       30.39      1.94 o 
  -4  -4   6      108.78      107.00      4.42 o 
  -3  -4   6       22.07       25.80      1.15 o 
  -2  -4   6       25.11       27.01      1.12 o 
  -1  -4   6       42.80       41.61      1.90 o 
   0  -4   6       45.34       41.68      1.16 o 
   1  -4   6        0.09        0.57      0.31 o 
   2  -4   6       20.49       21.91      1.06 o 
   3  -4   6       12.46       12.89      0.97 o 
   4  -4   6       17.87       19.05      1.18 o 
   5  -4   6       31.26       31.16      1.53 o 
  -8  -3   6       53.11       51.95      3.09 o 
  -7  -3   6      116.65      104.79      4.77 o 
  -6  -3   6        0.41        0.62      0.53 o 
  -5  -3   6      147.11      151.09      5.92 o 
  -4  -3   6      203.70      211.54     10.07 o 
  -3  -3   6       10.59       11.49      0.62 o 
  -2  -3   6       59.12       66.20      2.00 o 
  -1  -3   6        0.41        1.06      0.35 o 
   0  -3   6       12.38       12.78      0.56 o 
   1  -3   6       15.29       12.90      1.24 o 
   2  -3   6       58.62       62.24      2.09 o 
   3  -3   6        5.39        5.65      0.65 o 
   4  -3   6       15.62       11.06      1.28 o 
   5  -3   6       35.12       27.91      1.40 o 
  -8  -2   6        2.35        2.74      0.80 o 
  -7  -2   6       38.99       41.53      2.47 o 
  -6  -2   6       62.63       63.79      3.18 o 
  -5  -2   6       15.74       15.57      1.19 o 
  -4  -2   6        1.28        2.11      0.34 o 
  -3  -2   6       25.97       29.15      2.25 o 
  -2  -2   6       27.61       29.77      0.78 o 
  -1  -2   6        7.95       10.93      0.74 o 
   0  -2   6       49.65       53.42      2.49 o 
   1  -2   6       22.66       19.96      1.15 o 
   2  -2   6       25.70       22.44      1.59 o 
   3  -2   6        0.01       -0.07      0.28 o 
   4  -2   6       61.34       52.54      1.97 o 
   5  -2   6       14.10       13.78      1.59 o 
  -9  -1   6        0.09        0.53      0.62 o 
  -8  -1   6        0.19        0.27      0.53 o 
  -7  -1   6       69.86       66.97      3.36 o 
  -6  -1   6       49.64       48.50      1.59 o 
  -5  -1   6      315.32      317.18      7.43 o 
  -4  -1   6        0.38        0.58      0.35 o 
  -3  -1   6       36.73       41.45      1.54 o 
  -2  -1   6      156.13      169.44      3.38 o 
  -1  -1   6       50.24       47.98      1.26 o 
   0  -1   6        9.95       11.07      1.18 o 
   1  -1   6        0.04        0.00      0.25 o 
   2  -1   6       20.96       17.98      0.97 o 
   3  -1   6        9.33        8.75      0.84 o 
   4  -1   6       37.53       38.26      2.39 o 
  -9   0   6        0.78        0.71      0.62 o 
  -8   0   6       18.57       16.70      1.77 o 
  -7   0   6       84.75       86.15      2.53 o 
  -6   0   6      432.08      406.64     10.65 o 
  -5   0   6        7.09        9.54      1.10 o 
  -4   0   6       72.52       69.32      2.00 o 
  -3   0   6       63.75       62.79      1.49 o 
  -2   0   6        2.77        2.20      0.48 o 
  -1   0   6      204.29      215.31      4.25 o 
   0   0   6      114.03      118.85      2.60 o 
   1   0   6        5.41        4.68      0.47 o 
   2   0   6       26.83       25.49      1.19 o 
   3   0   6        0.96        0.55      0.34 o 
   4   0   6       23.06       23.50      1.37 o 
  -9   1   6       28.93       27.04      2.12 o 
  -8   1   6        0.01        0.04      0.31 o 
  -7   1   6       14.01       12.74      1.24 o 
  -6   1   6        1.57        2.03      0.62 o 
  -5   1   6       22.64       22.71      1.50 o 
  -4   1   6       63.90       64.41      2.92 o 
  -3   1   6       99.91       97.98      3.98 o 
  -2   1   6      250.98      269.83      9.01 o 
  -1   1   6        9.44       10.35      0.60 o 
   0   1   6      223.52      226.13      5.56 o 
   1   1   6        9.61        8.49      0.75 o 
   2   1   6        0.00        0.44      0.31 o 
   3   1   6       17.75       20.92      1.31 o 
  -8   2   6        3.03        2.62      0.53 o 
  -7   2   6        8.32        9.98      1.15 o 
  -6   2   6        3.81        5.12      0.88 o 
  -5   2   6       96.79       91.89      3.89 o 
  -4   2   6       24.72       24.39      1.68 o 
  -3   2   6       19.64       18.02      1.59 o 
  -2   2   6       74.82       82.08      3.62 o 
  -1   2   6      625.31      666.81     20.76 o 
   0   2   6       74.14       75.98      3.45 o 
   1   2   6        1.43        1.77      0.71 o 
   2   2   6       49.08       52.48      2.83 o 
  -8   3   6        0.01       -0.44      0.44 o 
  -7   3   6        5.74        6.27      0.97 o 
  -6   3   6        7.68        7.16      1.06 o 
  -5   3   6       33.01       27.30      1.86 o 
  -4   3   6       12.39       10.96      1.33 o 
  -3   3   6        4.63        5.30      0.97 o 
  -2   3   6       27.50       26.24      1.86 o 
  -1   3   6        1.40        2.39      0.80 o 
   0   3   6        0.86       -0.09      0.53 o 
  -7   4   6       11.03       12.10      1.41 o 
  -6   4   6        5.26        7.86      1.15 o 
  -5   4   6        2.24        3.00      0.80 o 
  -4   4   6       12.11       11.75      1.50 o 
  -3   4   6        6.29        8.57      1.24 o 
  -2   4   6        0.47        0.35      0.53 o 
  -2  -9   7        1.04        1.24      0.71 o 
  -1  -9   7        0.82        1.21      0.47 o 
   0  -9   7       32.62       30.22      2.21 o 
   1  -9   7        1.57        1.33      0.71 o 
   2  -9   7        3.58        2.26      1.10 o 
  -4  -8   7        1.14        1.41      0.71 o 
  -3  -8   7        1.62        0.71      0.53 o 
  -2  -8   7       34.90       34.99      2.21 o 
  -1  -8   7       14.96       15.11      1.50 o 
   0  -8   7        0.37        1.33      0.62 o 
   1  -8   7       13.47       13.04      1.15 o 
   2  -8   7       14.08       11.26      1.03 o 
   3  -8   7       30.41       33.24      1.59 o 
   4  -8   7       11.21       14.24      1.18 o 
  -3  -7   7       48.38       46.39      2.56 o 
  -2  -7   7       24.05       22.97      1.68 o 
  -1  -7   7      150.36      118.13      4.68 o 
   0  -7   7        1.11        0.64      0.66 o 
   1  -7   7       72.90       78.29      2.59 o 
   2  -7   7        9.35        8.30      0.84 o 
   3  -7   7        5.49        5.79      0.75 o 
   4  -7   7       46.97       44.01      1.90 o 
  -6  -6   7       50.66       49.74      3.00 o 
  -5  -6   7       63.27       56.37      3.09 o 
  -4  -6   7        4.31        7.33      1.15 o 
  -3  -6   7       35.15       31.19      1.94 o 
  -2  -6   7      150.53      146.58      5.57 o 
  -1  -6   7       82.92       84.92      2.15 o 
   0  -6   7        8.81        7.76      0.78 o 
   1  -6   7       50.77       51.47      2.65 o 
   2  -6   7       47.94       45.66      2.65 o 
   3  -6   7       81.86       83.85      3.89 o 
   4  -6   7        0.05        0.38      0.36 o 
  -7  -5   7        2.09        3.09      0.97 o 
  -6  -5   7        0.92        0.62      0.62 o 
  -5  -5   7       18.59       18.47      1.77 o 
  -4  -5   7      136.09      136.33      5.48 o 
  -3  -5   7      122.16      129.44      5.12 o 
  -2  -5   7       28.87       28.53      1.24 o 
  -1  -5   7       41.52       39.77      1.27 o 
   0  -5   7      103.92      106.86      3.15 o 
   1  -5   7      288.92      282.88      7.09 o 
   2  -5   7        6.51        6.29      0.72 o 
   3  -5   7        0.87        1.10      0.44 o 
   4  -5   7       39.19       41.51      1.81 o 
   5  -5   7        7.07        6.85      0.87 o 
  -7  -4   7       17.57       19.97      2.12 o 
  -6  -4   7       44.94       46.56      2.74 o 
  -5  -4   7        8.89        8.22      1.15 o 
  -4  -4   7        3.14        4.77      0.80 o 
  -3  -4   7      185.14      187.19      4.54 o 
  -2  -4   7        2.51        1.28      0.43 o 
  -1  -4   7       52.18       48.86      1.60 o 
   0  -4   7      394.74      381.69     10.20 o 
   1  -4   7       47.55       45.14      1.94 o 
   2  -4   7        1.54        0.62      0.49 o 
   3  -4   7        1.09        0.53      0.37 o 
   4  -4   7        3.19        5.08      0.75 o 
  -8  -3   7        1.95        1.86      0.80 o 
  -7  -3   7        0.02       -0.09      0.44 o 
  -6  -3   7       19.07       20.85      1.68 o 
  -5  -3   7        5.35        6.54      0.97 o 
  -4  -3   7       17.23       15.40      0.81 o 
  -3  -3   7        2.42        1.68      0.37 o 
  -2  -3   7       13.73       13.77      0.59 o 
  -1  -3   7        0.03        0.14      0.18 o 
   0  -3   7        0.00        0.36      0.28 o 
   1  -3   7        0.03        0.04      0.27 o 
   2  -3   7       76.37       76.14      2.50 o 
   3  -3   7       82.06       83.04      2.75 o 
   4  -3   7        9.41       11.13      1.03 o 
  -8  -2   7       31.56       33.84      2.39 o 
  -7  -2   7        2.78        2.12      0.71 o 
  -6  -2   7       26.64       27.74      1.94 o 
  -5  -2   7        5.00        3.62      0.49 o 
  -4  -2   7       12.73       11.04      0.81 o 
  -3  -2   7       65.02       69.09      1.47 o 
  -2  -2   7        6.30        7.17      0.44 o 
  -1  -2   7        8.52        9.22      0.48 o 
   0  -2   7       52.26       55.09      1.84 o 
   1  -2   7      157.70      172.72     10.47 o 
   2  -2   7       65.76       56.72      2.25 o 
   3  -2   7        0.47       -0.20      0.23 o 
   4  -2   7       19.83       25.24      1.94 o 
  -8  -1   7       10.22       10.34      1.50 o 
  -7  -1   7       32.49       31.28      2.21 o 
  -6  -1   7       43.04       43.31      1.57 o 
  -5  -1   7       40.62       38.47      1.46 o 
  -4  -1   7       80.97       76.14      2.00 o 
  -3  -1   7      117.41      112.70      3.07 o 
  -2  -1   7      190.53      199.05      4.01 o 
  -1  -1   7       27.51       26.74      0.93 o 
   0  -1   7       63.94       65.52      1.72 o 
   1  -1   7       74.69       73.52      1.92 o 
   2  -1   7        0.13        0.09      0.66 o 
   3  -1   7       10.21        7.86      1.24 o 
  -8   0   7      244.69      222.65      8.66 o 
  -7   0   7       16.59       14.28      1.28 o 
  -6   0   7      101.37       98.05      2.89 o 
  -5   0   7        5.40        5.61      1.15 o 
  -4   0   7        3.45        3.36      0.71 o 
  -3   0   7      135.47      137.66      5.21 o 
  -2   0   7       18.62       17.07      0.81 o 
  -1   0   7       94.11      100.08      2.29 o 
   0   0   7        0.32        0.14      0.23 o 
   1   0   7        4.26        3.54      0.46 o 
   2   0   7       35.73       36.83      1.59 o 
  -8   1   7       68.41       51.85      2.65 o 
  -7   1   7        2.67        2.31      0.49 o 
  -6   1   7        2.21        2.47      0.62 o 
  -5   1   7        2.47        2.03      0.71 o 
  -4   1   7       10.11        9.81      1.15 o 
  -3   1   7        0.11        0.18      0.44 o 
  -2   1   7        6.01        6.80      1.06 o 
  -1   1   7       68.09       76.96      3.53 o 
   0   1   7      134.33      140.57      5.48 o 
   1   1   7        2.27        1.86      0.71 o 
  -7   2   7        2.52        2.56      0.71 o 
  -6   2   7       52.96       50.10      2.65 o 
  -5   2   7        0.51        0.27      0.53 o 
  -4   2   7        0.48        0.62      0.53 o 
  -3   2   7      133.71      134.39      5.39 o 
  -2   2   7        0.12        0.27      0.53 o 
  -1   2   7       23.59       20.50      1.86 o 
   0   2   7       13.78       15.46      1.68 o 
  -6   3   7       55.99       56.72      3.00 o 
  -5   3   7        0.03        0.53      0.62 o 
  -4   3   7       56.86       57.61      3.09 o 
  -3   3   7       21.94       23.68      2.12 o 
  -2   3   7       16.98       28.19      2.03 o 
  -3  -8   8       11.44       10.78      1.41 o 
  -2  -8   8        0.11       -0.18      0.57 o 
  -1  -8   8        1.89        0.97      0.62 o 
   0  -8   8      222.09      206.38      5.68 o 
   1  -8   8        2.74        3.57      0.66 o 
   2  -8   8        2.27        1.73      0.53 o 
  -5  -7   8       76.06       80.93      3.98 o 
  -4  -7   8        2.79        1.68      0.62 o 
  -3  -7   8       33.37       33.31      2.12 o 
  -2  -7   8      135.76      130.85      5.21 o 
  -1  -7   8       20.25       20.95      1.37 o 
   0  -7   8       25.08       26.93      1.40 o 
   1  -7   8        4.88        4.98      0.84 o 
   2  -7   8       57.62       60.51      2.28 o 
   3  -7   8        1.21        1.23      0.47 o 
  -6  -6   8       76.20       81.02      4.15 o 
  -5  -6   8       26.11       26.24      2.03 o 
  -4  -6   8        7.73        8.57      1.24 o 
  -3  -6   8       98.17      103.64      4.42 o 
  -2  -6   8        3.78        4.15      1.24 o 
  -1  -6   8       17.77       17.53      1.22 o 
   0  -6   8       81.93       81.76      2.69 o 
   1  -6   8       57.34       56.94      2.12 o 
   2  -6   8       32.52       29.73      1.47 o 
   3  -6   8        8.93        9.72      1.02 o 
  -6  -5   8        0.02        0.09      0.53 o 
  -5  -5   8        0.30        0.88      0.53 o 
  -4  -5   8        2.01        2.65      0.71 o 
  -3  -5   8       16.69       17.49      1.08 o 
  -2  -5   8        2.78        3.64      0.46 o 
  -1  -5   8       27.56       28.63      1.34 o 
   0  -5   8      208.71      201.46      5.34 o 
   1  -5   8      245.73      243.37      6.34 o 
   2  -5   8        2.00        1.55      0.44 o 
   3  -5   8       24.89       27.83      1.55 o 
  -7  -4   8        4.21        3.27      0.97 o 
  -6  -4   8        6.79        5.74      1.15 o 
  -5  -4   8       73.93       78.37      3.71 o 
  -4  -4   8        7.32        7.86      1.06 o 
  -3  -4   8       12.76       11.69      0.67 o 
  -2  -4   8       93.14      100.30      2.05 o 
  -1  -4   8        1.84        1.37      0.37 o 
   0  -4   8        2.48        1.99      0.42 o 
   1  -4   8        8.14        7.91      0.81 o 
   2  -4   8       23.09       25.63      1.34 o 
   3  -4   8       57.80       63.01      2.69 o 
  -7  -3   8       13.67       20.50      2.12 o 
  -6  -3   8       63.38       68.30      3.45 o 
  -5  -3   8        1.83        2.21      0.71 o 
  -4  -3   8        0.02       -0.18      0.18 o 
  -3  -3   8       20.66       18.77      0.69 o 
  -2  -3   8       14.37       13.83      0.73 o 
  -1  -3   8        3.55        3.20      0.42 o 
   0  -3   8      114.12      108.14      3.18 o 
   1  -3   8       35.76       32.90      4.11 o 
   3  -3   8       12.24       11.21      1.03 o 
  -8  -2   8       49.77       51.69      3.18 o 
  -7  -2   8        1.10        0.18      0.53 o 
  -6  -2   8        0.73        0.27      0.53 o 
  -5  -2   8        0.45        0.81      0.29 o 
  -4  -2   8        1.88        1.30      0.31 o 
  -3  -2   8       33.84       33.60      0.95 o 
  -2  -2   8        2.04        2.92      0.33 o 
  -1  -2   8       25.01       28.05      1.02 o 
   0  -2   8        7.71        8.92      0.68 o 
   1  -2   8       25.95       30.26      3.22 o 
   2  -2   8       25.53       21.21      1.27 o 
  -8  -1   8       37.81       32.69      2.39 o 
  -7  -1   8      169.16      155.68      6.54 o 
  -6  -1   8       11.20       10.18      0.87 o 
  -5  -1   8       98.44       88.05      2.68 o 
  -4  -1   8       46.55       45.09      1.72 o 
  -3  -1   8        8.59        7.68      1.24 o 
  -2  -1   8       50.46       53.41      1.49 o 
  -1  -1   8       75.74       79.53      2.01 o 
   0  -1   8        0.03       -0.22      0.23 o 
   1  -1   8        8.97       10.81      0.76 o 
  -7   0   8       16.53       13.52      1.37 o 
  -6   0   8        1.01        2.33      0.66 o 
  -5   0   8       12.94       11.58      0.97 o 
  -4   0   8       16.59       16.70      1.59 o 
  -3   0   8        0.00        0.09      0.53 o 
  -2   0   8        8.37        7.60      1.15 o 
  -1   0   8        2.41        2.12      0.71 o 
   0   0   8        0.21        0.62      0.62 o 
  -7   1   8       10.05       10.78      0.98 o 
  -6   1   8        4.40        5.65      1.06 o 
  -5   1   8       16.29       19.00      1.86 o 
  -4   1   8       79.07       85.62      3.89 o 
  -3   1   8       15.28       13.69      1.59 o 
  -2   1   8      174.25      184.75      6.98 o 
  -1   1   8        0.07        0.80      0.62 o 
  -5   2   8        1.11        1.33      0.71 o 
  -4   2   8       56.33       61.49      3.27 o 
  -3   2   8      317.07      341.40     11.75 o 
  -1  -8   9       72.62       65.38      3.53 o 
   0  -8   9        5.58        5.44      1.33 o 
  -4  -7   9       56.49       56.37      3.09 o 
  -3  -7   9        3.21        2.83      0.88 o 
  -2  -7   9       96.02       95.86      4.51 o 
  -1  -7   9       10.39       10.61      1.03 o 
   0  -7   9        0.02        0.31      0.37 o 
   1  -7   9        3.64        3.66      0.65 o 
  -5  -6   9        2.38        1.86      0.80 o 
  -4  -6   9        2.02        2.83      0.80 o 
  -3  -6   9        3.24        2.12      0.80 o 
  -2  -6   9       19.82       21.52      1.44 o 
  -1  -6   9        0.78        0.84      0.44 o 
   0  -6   9        5.22        4.83      0.72 o 
   1  -6   9       20.01       21.54      2.47 o 
   2  -6   9        0.01        0.18      0.44 o 
  -6  -5   9       28.40       31.01      2.30 o 
  -5  -5   9       36.40       39.94      2.47 o 
  -4  -5   9       17.12       20.59      1.59 o 
  -3  -5   9       14.59       17.58      1.77 o 
  -2  -5   9       62.23       64.26      3.14 o 
  -1  -5   9      350.86      337.71     15.02 o 
   0  -5   9        1.27        1.19      0.42 o 
   1  -5   9       14.51       14.45      1.86 o 
   2  -5   9       71.97       76.27      4.86 o 
  -6  -4   9        3.15        2.56      0.80 o 
  -5  -4   9       48.93       53.90      2.92 o 
  -4  -4   9        8.44        8.43      0.84 o 
  -3  -4   9       86.90       83.40      2.55 o 
  -2  -4   9       69.00       75.05      1.99 o 
  -1  -4   9       85.03       80.92      2.65 o 
   0  -4   9        7.02        6.80      0.78 o 
  -6  -3   9        0.78        0.18      0.53 o 
  -5  -3   9        8.24        5.58      0.69 o 
  -4  -3   9        1.52        0.99      0.32 o 
  -3  -3   9       18.95       19.22      0.90 o 
  -2  -3   9        0.15        0.38      0.27 o 
  -1  -3   9       29.26       29.00      1.43 o 
   0  -3   9       11.87       11.72      0.80 o 
   1  -3   9        4.52        4.04      1.19 o 
  -6  -2   9        0.52        0.80      0.62 o 
  -5  -2   9       67.47       66.80      2.27 o 
  -4  -2   9       35.62       35.04      1.50 o 
  -3  -2   9       11.99       12.09      0.77 o 
  -2  -2   9        0.26        0.10      0.27 o 
  -1  -2   9       12.17       12.57      0.80 o 
   0  -2   9      116.19      117.47      2.84 o 
  -6  -1   9       16.33       17.24      1.22 o 
  -5  -1   9       17.00       17.29      1.21 o 
  -4  -1   9       25.41       23.86      1.25 o 
  -3  -1   9        0.01       -0.44      0.44 o 
  -2  -1   9        0.81        0.44      0.62 o 
  -1  -1   9       17.60       20.94      1.94 o 
  -5   0   9       40.59       43.24      2.87 o 
  -4   0   9        2.12        2.74      0.88 o 
  -3   0   9       40.69       47.27      2.74 o 
  -2   0   9        2.00        1.94      0.80 o 
  -3  -6  10       17.52       14.58      1.68 o 
  -2  -6  10       25.40       26.25      1.47 o 
  -1  -6  10       20.17       22.29      3.22 o 
  -4  -5  10        0.40        0.97      0.71 o 
  -3  -5  10       49.38       49.92      2.83 o 
  -2  -5  10      178.18      176.96      3.92 o 
  -1  -5  10       24.64       26.11      1.40 o 
  -4  -4  10       22.12       24.83      1.86 o 
  -3  -4  10       35.94       32.32      1.90 o 
  -2  -4  10        0.17        0.35      0.31 o 
  -1  -4  10        0.00       -0.16      0.29 o 
  -4  -3  10        1.25        1.77      0.71 o 
  -3  -3  10        1.94        1.26      0.45 o 
  -2  -3  10       20.19       19.61      1.04 o 
                                                 
